# Supplementary material for: The cranial and postcranial morphology of Hutchemys rememdium and its impact on the phylogenetic relationships of Plastomenidae (Testudinata, Trionychidae)
Source: Swiss J Palaeontol. 2024 May 24;143(1):22. doi: 10.1186/s13358-024-00315-8 (PMC11126460; doi:10.1186/s13358-024-00315-8)
Supplement: Supplementary file 2 — Additional file 2.Character-taxon matrix. [file 13358_2024_315_MOESM2_ESM.nex]

#NEXUS
[written Wed Mar 20 15:39:55 CET 2024 by Mesquite  version 2.75 (build 564) at GEOSPC046327/134.21.142.136]

BEGIN TAXA;
	TITLE Taxa;
	DIMENSIONS NTAX=39;
	TAXLABELS
		Adocus_lineolatus Carettochelys_insculpta Cyclanorbis_elegans Cyclanorbis_senegalensis Cycloderma_aubryi Cycloderma_frenatum Lissemys_punctata Trionyx_triunguis Chitra_indica Pelochelys_bibroni Rafetus_euphraticus Apalone_ferox Apalone_spinifera Apalone_mutica Dogania_subplana Nilssonia_formosa Nilssonia_hurum Nilssonia_gangetica Amyda_cartilaginea Palea_steindachneri Pelodiscus_sinensis Axestemys_infernalis Atoposemys_superstes Gobiapalone_orlovi Petrochelys_kyrgyzensis Perochelys_hengshanensis Perochelys_lamadongensis Kuhnemys_maortuensis Aspideretoides_foveatus Hutchemys_rememdium tchemys_arctochelys Hutchemys_tetanetron Hutchemys_sterea Helopanoplia_distincta Gilmoremys_gettyspherensis Gilmoremys_lancensis Plastomenus_thomasi Plastomenus_vegetus Plastomenus_joycei 
	;

END;


BEGIN CHARACTERS;
	TITLE  Character_Matrix;
	DIMENSIONS  NCHAR=116;
	FORMAT DATATYPE = STANDARD GAP = - MISSING = ? SYMBOLS = "  0 1 2 3 4 5 6 7 8 9 A B C D E F G H J K M N P Q R S T U V W X Y Z a b c d e f g h j k m n p q r s t u";
	MATRIX
	Adocus_lineolatus           2-1-111-----11-312-1-1?-11?1111111-1(1 2)1-1111111?12??3-1121----111112100--001--0-010011--0-----01110010010100111100111
	Carettochelys_insculpta     (1 2)-1-211-----1113?3-1-2?-11?11111211122?111111112?113-1111----102212200---01--0-000011--0---??00110100000100202101001
	Cyclanorbis_elegans         222141100100212(1 2)12111122111121121221321311111112-12211211211210122210000000010100000011?0000001111??10000??2100???01
	Cyclanorbis_senegalensis    3221421111112123-4-11111111122211111321311111122-1211111121121022221000000001020000001111200001(0 1)110?11000101????????
	Cycloderma_aubryi           212141111110222(1 2)121121111211222112214213111112(1 2)2-1211111221121021211000000001010000001111-0000011(0 1)0010000??100000001
	Cycloderma_frenatum         211141111110212(1 2)12212111121122111221421311122122-12211112211210212110000000010100000011?100000111000100000020001(0 1)001
	Lissemys_punctata           211132111110222(2 3)122121111211(1 2)11112112213111111(1 2)11111111112112101121200000000111000001-111200001011001100010110001001
	Trionyx_triunguis           322241100110111212(2 3)2112211111131122121-3121111110112122112211111211200000000002000000101000--011101010011?0(1 2)01001001
	Chitra_indica               323241100110111111(2 3)1112211212211111121-2111211210213001223221101212200000000002000000101000--011101000--100100010001
	Pelochelys_bibroni          322241100110111(1 2)11(2 3)2112211112111111221-2111311210(1 2)12111223221111212200000000002000000101000--0011010000110?200001001
	Rafetus_euphraticus         322241200100111212(2 3)2112211111121211121-311(1 2)111110113212213311101221200000000002000000111000--01111??11001??111001001
	Apalone_ferox               32224120011011123232112211211131111121-31111111101132121133111112212000000(0 1)0(0 1)0100000011?000--01111?011001??101001001
	Apalone_spinifera           32224121111011123233112221211131111121-311(1 2)11112-113222112311111212200000000(0 1)01000000111000--01110101000100011001001
	Apalone_mutica              422241211110111(1 2)323311222122(1 2)131112121-311111112-112222112211111212200000000(0 1)0100000011?000--01110101100100101001000
	Dogania_subplana            4222411001101111202313222111(1 2)1311221220321(1 2)11111-11212111321121121120000000000200000011?0201001?10?010011??112001001
	Nilssonia_formosa           22224110011011111121112211122121122121-3112111111113111---2112012---0000000000?00000???1000--01110??10001??211001001
	Nilssonia_hurum             322141101110111122(2 3)112221111(1 2)131122121-3112111111(1 2)1311111311121121120000000000200000???1100--01110?010011??111001001
	Nilssonia_gangetica         322141101110111(1 2)22(2 3)1122211111121122121-3112111111112111112311211211200000000002000000111000--01110?011001??111001001
	Amyda_cartilaginea          32224110111011111122132211111121122121-211(1 2)111(1 2)10(1 2)13111213211211211200000000002000000111000--01111101101100111001011
	Palea_steindachneri         222241100110111(1 2)12211322211121311221220311211112-213121--221111-2---0000000000?00000????0001001110?011001??0110010?1
	Pelodiscus_sinensis         422241111110111(1 2)323213222112(1 2)131122122031121111121131111122111112112000000000020000001110001001110101001101011001001
	Axestemys_infernalis        422141(1 2)00110111(2 3)1221112111?11111(1 2)22121-3111111??????112??????10121?100000000001000001--?000--01111?011011002010010?0
	Atoposemys_superstes        42?141100110111(2 3)12211?2221??????????????????????????????????????????11010001(0 1)01????01--?010?????????????????????????
	Gobiapalone_orlovi          422241200100111(1 2)1232112211?11?21111121031?1?1???????22111????111211?0000000000200000011?0001001?11??0110???2110010?0
	Petrochelys_kyrgyzensis     42??41?000001111???311?221??????????????????????????????????????????00000000002????0000?000????????????????1????????
	Perochelys_hengshanensis    ?2??4??00000111?????????21?????????????????????????????????????1?1??0??00000002?????000?000?????????????????(0 1)???????
	Perochelys_lamadongensis    4212412000001111?03311?221??2????????????????1???????11?12111??121??00000000002??0000000000??01?11??????????(0 1)0??????
	Kuhnemys_maortuensis        ???24?2000001111?0231??211??????????????????????????????????????????0?00??0000??????000??0??????????????????????????
	Aspideretoides_foveatus     42314110011011121221112211????212??12???1?1111??????111??2??11??????10000001(0 1)01??0?01--1000??01?1???????????1???????
	Hutchemys_rememdium         42?1411111101222122111?111?11121?2?1220311??1111111?111?????????21??111100112011001--?100??0111?1?010110?12??????1Hu
	tchemys_arctochelys         42?1411?111012221221??1111??????????????????????????????????????????11111111211????11--?120?????????????????????????
	Hutchemys_tetanetron        42?1411?11101122122111?121??????????????????????????????????????????1101001?201????0??-?120?????????????????????????
	Hutchemys_sterea            32?141111110122212(2 3)1111121??????????????????????????????????????????(0 1)0010011211????11--?120?????????????????????????
	Helopanoplia_distincta      42?1411??110122(1 2)1(1 2)21??2111??????????????????????????????????????????000(0 1)001?111????(0 1)1--?110?????????????????????????
	Gilmoremys_gettyspherensis  ???14?1?01101211?1?1??2211??????????????????????????????????????????1?00000?102????01--?001?????????????????????????
	Gilmoremys_lancensis        42?1411?1110121212-1??2211?22131(1 2)2213203111?1112-213111?????????????0000000?102111(0 1)01--?00111(0 1)1111?101000??2221?????
	Plastomenus_thomasi         42?141101110121(2 3)-(2 3)-1211121?2213122213203111?1112-213121??????1??????10010011102101111--?10111111012102000111221010?1
	Plastomenus_vegetus         3???411??1?01??2?2-1???121??????????????????????????????????????????000000???02????01--?0?1?????????????????????????
	Plastomenus_joycei          ????4?100110121??2?1211121??????????????????????????????????????????0??00001102????11--?000?????????????????????????

;

END;
begin mrbayes;
log start filename = plastomenus - log_2023.01.13.txt;
lset rates = gamma coding = variable;
ctype ordered : 1 3 5 16 18 19 20 22 31 40 44 53 54 59 77 102 108 109 110;
outgroup Adocus_lineolatus;
constraint root = 2 -39;
constraint ingroup = 3 -39;
constraint node2 partial = Pelodiscus_sinensis Palea_steindachneri Dogania_subplanus Amyda_cartilaginea Nilssonia_gangetica Nilssonia_formosus Nilssonia_hurum Rafetus_euphraticus Apalone_mutica Apalone_ferox Apalone_spinifera Trionyx_triunguis Pelochelys_bibroni Chitra_indica Cyclanorbis_elegans Cyclanorbis_senegalensis Lissemys_punctata Cycloderma_aubryi Cycloderma_frenatum : Adocus_lineolatus Carettochelys_insculpta;
constraint node3 partial = Pelodiscus_sinensis Palea_steindachneri Dogania_subplanus Amyda_cartilaginea Nilssonia_gangetica Nilssonia_formosus Nilssonia_hurum Rafetus_euphraticus Apalone_mutica Apalone_ferox Apalone_spinifera Trionyx_triunguis Pelochelys_bibroni Chitra_indica : Adocus_lineolatus Carettochelys_insculpta Cyclanorbis_elegans Cyclanorbis_senegalensis Lissemys_punctata Cycloderma_aubryi Cycloderma_frenatum;
constraint node4 partial = Pelodiscus_sinensis Palea_steindachneri Dogania_subplanus Amyda_cartilaginea Nilssonia_gangetica Nilssonia_formosus Nilssonia_hurum Rafetus_euphraticus Apalone_mutica Apalone_ferox Apalone_spinifera : Adocus_lineolatus Carettochelys_insculpta Trionyx_triunguis Pelochelys_bibroni Chitra_indica Cyclanorbis_elegans Cyclanorbis_senegalensis Lissemys_punctata Cycloderma_aubryi Cycloderma_frenatum;
constraint node5 partial = Pelodiscus_sinensis Palea_steindachneri Dogania_subplanus Amyda_cartilaginea Nilssonia_gangetica Nilssonia_formosus Nilssonia_hurum : Adocus_lineolatus Carettochelys_insculpta Rafetus_euphraticus Apalone_mutica Apalone_ferox Apalone_spinifera Trionyx_triunguis Pelochelys_bibroni Chitra_indica Cyclanorbis_elegans Cyclanorbis_senegalensis Lissemys_punctata Cycloderma_aubryi Cycloderma_frenatum;
constraint node6 partial = Palea_steindachneri Dogania_subplanus Amyda_cartilaginea Nilssonia_gangetica Nilssonia_formosus Nilssonia_hurum : Adocus_lineolatus Carettochelys_insculpta Pelodiscus_sinensis Rafetus_euphraticus Apalone_mutica Apalone_ferox Apalone_spinifera Trionyx_triunguis Pelochelys_bibroni Chitra_indica Cyclanorbis_elegans Cyclanorbis_senegalensis Lissemys_punctata Cycloderma_aubryi Cycloderma_frenatum;
constraint node7 partial = Dogania_subplanus Amyda_cartilaginea Nilssonia_gangetica Nilssonia_formosus Nilssonia_hurum : Adocus_lineolatus Carettochelys_insculpta Pelodiscus_sinensis Palea_steindachneri Rafetus_euphraticus Apalone_mutica Apalone_ferox Apalone_spinifera Trionyx_triunguis Pelochelys_bibroni Chitra_indica Cyclanorbis_elegans Cyclanorbis_senegalensis Lissemys_punctata Cycloderma_aubryi Cycloderma_frenatum;
constraint node8 partial = Amyda_cartilaginea Nilssonia_gangetica Nilssonia_formosus Nilssonia_hurum : Adocus_lineolatus Carettochelys_insculpta Pelodiscus_sinensis Palea_steindachneri Dogania_subplanus Rafetus_euphraticus Apalone_mutica Apalone_ferox Apalone_spinifera Trionyx_triunguis Pelochelys_bibroni Chitra_indica Cyclanorbis_elegans Cyclanorbis_senegalensis Lissemys_punctata Cycloderma_aubryi Cycloderma_frenatum;
constraint node9 partial = Nilssonia_gangetica Nilssonia_formosus Nilssonia_hurum : Adocus_lineolatus Carettochelys_insculpta Pelodiscus_sinensis Palea_steindachneri Dogania_subplanus Amyda_cartilaginea Rafetus_euphraticus Apalone_mutica Apalone_ferox Apalone_spinifera Trionyx_triunguis Pelochelys_bibroni Chitra_indica Cyclanorbis_elegans Cyclanorbis_senegalensis Lissemys_punctata Cycloderma_aubryi Cycloderma_frenatum;
constraint node10 partial = Nilssonia_formosus Nilssonia_hurum : Adocus_lineolatus Carettochelys_insculpta Pelodiscus_sinensis Palea_steindachneri Dogania_subplanus Amyda_cartilaginea Nilssonia_gangetica Rafetus_euphraticus Apalone_mutica Apalone_ferox Apalone_spinifera Trionyx_triunguis Pelochelys_bibroni Chitra_indica Cyclanorbis_elegans Cyclanorbis_senegalensis Lissemys_punctata Cycloderma_aubryi Cycloderma_frenatum;
constraint node11 partial = Rafetus_euphraticus Apalone_mutica Apalone_ferox Apalone_spinifera : Adocus_lineolatus Carettochelys_insculpta Pelodiscus_sinensis Palea_steindachneri Dogania_subplanus Amyda_cartilaginea Nilssonia_gangetica Nilssonia_formosus Nilssonia_hurum Trionyx_triunguis Pelochelys_bibroni Chitra_indica Cyclanorbis_elegans Cyclanorbis_senegalensis Lissemys_punctata Cycloderma_aubryi Cycloderma_frenatum;
constraint node12 partial = Apalone_mutica Apalone_ferox Apalone_spinifera : Adocus_lineolatus Carettochelys_insculpta Pelodiscus_sinensis Palea_steindachneri Dogania_subplanus Amyda_cartilaginea Nilssonia_gangetica Nilssonia_formosus Nilssonia_hurum Rafetus_euphraticus Trionyx_triunguis Pelochelys_bibroni Chitra_indica Cyclanorbis_elegans Cyclanorbis_senegalensis Lissemys_punctata Cycloderma_aubryi Cycloderma_frenatum;
constraint node13 partial = Apalone_ferox Apalone_spinifera : Adocus_lineolatus Carettochelys_insculpta Pelodiscus_sinensis Palea_steindachneri Dogania_subplanus Amyda_cartilaginea Nilssonia_gangetica Nilssonia_formosus Nilssonia_hurum Rafetus_euphraticus Apalone_mutica Trionyx_triunguis Pelochelys_bibroni Chitra_indica Cyclanorbis_elegans Cyclanorbis_senegalensis Lissemys_punctata Cycloderma_aubryi Cycloderma_frenatum;
constraint node14 partial = Trionyx_triunguis Pelochelys_bibroni Chitra_indica : Adocus_lineolatus Carettochelys_insculpta Pelodiscus_sinensis Palea_steindachneri Dogania_subplanus Amyda_cartilaginea Nilssonia_gangetica Nilssonia_formosus Nilssonia_hurum Rafetus_euphraticus Apalone_mutica Apalone_ferox Apalone_spinifera Cyclanorbis_elegans Cyclanorbis_senegalensis Lissemys_punctata Cycloderma_aubryi Cycloderma_frenatum;
constraint node15 partial = Pelochelys_bibroni Chitra_indica : Adocus_lineolatus Carettochelys_insculpta Pelodiscus_sinensis Palea_steindachneri Dogania_subplanus Amyda_cartilaginea Nilssonia_gangetica Nilssonia_formosus Nilssonia_hurum Rafetus_euphraticus Apalone_mutica Apalone_ferox Apalone_spinifera Trionyx_triunguis Cyclanorbis_elegans Cyclanorbis_senegalensis Lissemys_punctata Cycloderma_aubryi Cycloderma_frenatum;
constraint node16 partial = Cyclanorbis_elegans Cyclanorbis_senegalensis Lissemys_punctata Cycloderma_aubryi Cycloderma_frenatum : Adocus_lineolatus Carettochelys_insculpta Pelodiscus_sinensis Palea_steindachneri Dogania_subplanus Amyda_cartilaginea Nilssonia_gangetica Nilssonia_formosus Nilssonia_hurum Rafetus_euphraticus Apalone_mutica Apalone_ferox Apalone_spinifera Trionyx_triunguis Pelochelys_bibroni Chitra_indica;
constraint node17 partial = Cyclanorbis_elegans Cyclanorbis_senegalensis : Adocus_lineolatus Carettochelys_insculpta Pelodiscus_sinensis Palea_steindachneri Dogania_subplanus Amyda_cartilaginea Nilssonia_gangetica Nilssonia_formosus Nilssonia_hurum Rafetus_euphraticus Apalone_mutica Apalone_ferox Apalone_spinifera Trionyx_triunguis Pelochelys_bibroni Chitra_indica Lissemys_punctata Cycloderma_aubryi Cycloderma_frenatum;
constraint node18 partial = Lissemys_punctata Cycloderma_aubryi Cycloderma_frenatum : Adocus_lineolatus Carettochelys_insculpta Pelodiscus_sinensis Palea_steindachneri Dogania_subplanus Amyda_cartilaginea Nilssonia_gangetica Nilssonia_formosus Nilssonia_hurum Rafetus_euphraticus Apalone_mutica Apalone_ferox Apalone_spinifera Trionyx_triunguis Pelochelys_bibroni Chitra_indica Cyclanorbis_elegans Cyclanorbis_senegalensis;
constraint node19 partial = Cycloderma_aubryi Cycloderma_frenatum : Adocus_lineolatus Carettochelys_insculpta Pelodiscus_sinensis Palea_steindachneri Dogania_subplanus Amyda_cartilaginea Nilssonia_gangetica Nilssonia_formosus Nilssonia_hurum Rafetus_euphraticus Apalone_mutica Apalone_ferox Apalone_spinifera Trionyx_triunguis Pelochelys_bibroni Chitra_indica Cyclanorbis_elegans Cyclanorbis_senegalensis Lissemys_punctata;
prset topologypr = constraints ( root , ingroup , node2 , node3 , node4 , node5 , node6 , node7 , node8 , node9 , node10 , node11 , node12 , node13 , node14 , node15 , node16 , node17 , node18 , node19 );
CALIBRATE Carettochelys_insculpta = fixed ( 0 );
CALIBRATE Cyclanorbis_elegans = fixed ( 0 );
CALIBRATE Cyclanorbis_senegalensis = fixed ( 0 );
CALIBRATE Lissemys_punctata = fixed ( 0 );
CALIBRATE Cycloderma_aubryi = fixed ( 0 );
CALIBRATE Cycloderma_frenatum = fixed ( 0 );
CALIBRATE Nilssonia_formosus = fixed ( 0 );
CALIBRATE Nilssonia_hurum = fixed ( 0 );
CALIBRATE Nilssonia_gangetica = fixed ( 0 );
CALIBRATE Amyda_cartilaginea = fixed ( 0 );
CALIBRATE Dogania_subplanus = fixed ( 0 );
CALIBRATE Palea_steindachneri = fixed ( 0 );
CALIBRATE Pelodiscus_sinensis = fixed ( 0 );
CALIBRATE Apalone_ferox = fixed ( 0 );
CALIBRATE Apalone_spinifera = fixed ( 0 );
CALIBRATE Apalone_mutica = fixed ( 0 );
CALIBRATE Rafetus_euphraticus = fixed ( 0 );
CALIBRATE Trionyx_triunguis = fixed ( 0 );
CALIBRATE Pelochelys_bibroni = fixed ( 0 );
CALIBRATE Chitra_indica = fixed ( 0 );
CALIBRATE Adocus_lineolatus = uniform ( 66 , 66.8 );
CALIBRATE Axestemys_infernalis = uniform ( 66 , 66.8 );
CALIBRATE Atoposemys_superstes = uniform ( 56.8 , 61.7 );
CALIBRATE Gobiapalone_orlovi = uniform ( 83.6 , 100.5 );
CALIBRATE Petrochelys_kyrgyzensis = uniform ( 100.5 , 113.0 );
CALIBRATE Perochelys_hengshanensis = uniform ( 100.5 , 113.0 );
CALIBRATE Perochelys_lamadongensis = uniform ( 113.0 , 121.4 );
CALIBRATE Kuhnemys_maortuensis = uniform ( 89.8 , 93.9 );
CALIBRATE Aspideretoides_foveatus = uniform ( 75.8 , 76.9 );
CALIBRATE Hutchemys_rememdium = uniform ( 61.7 , 63.3 );
CALIBRATE Hutchemys_arctochelys = uniform ( 56.8 , 66.0 );
CALIBRATE Hutchemys_tetanetron = uniform ( 63.3 , 66.0 );
CALIBRATE Hutchemys_sterea = uniform ( 63.3 , 66.0 );
CALIBRATE Helopanoplia_distincta = uniform ( 66.0 , 66.8 );
CALIBRATE Gilmoremys_gettyspherensis = uniform ( 75.1 , 75.5 );
CALIBRATE Gilmoremys_lancensis = uniform ( 66.0 , 66.8 );
CALIBRATE Plastomenus_thomasi = uniform ( 46.2 , 50.3 );
CALIBRATE Plastomenus_vegetus = uniform ( 63.3 , 66.0 );
CALIBRATE Plastomenus_joycei = uniform ( 63.3 , 66.0 );
PRSET nodeagepr = calibrated;
	prset clockvarpr = igr;
	prset igrvarpr = exp ( 10 );
	prset clockratepr = normal ( 0.001 , 0.01 );
PRSET brlenspr = Clock : Fossilization;
PRSET sampleprob = 0.571;
PRSET samplestrat = diversity;
PRSET speciationpr = exponential ( 10 );
PRSET extinctionpr = beta ( 1 , 1 );
PRSET fossilizationpr = beta ( 1 , 1 );
PRSET treeagepr = offsetexponential ( 130 , 175 );
mcmcp nrun = 2 nchain = 4 temp = 0.05 nswaps = 3 ngen = 50000000 samplefreq = 500 printfreq = 500 diagnfr = 5000 savebrlens = yes relburnin = yes burninfrac = 0.25;
mcmc;
sumt contype = allcompat conformat = Figtree relburnin = yes burninfrac = 0.25;
sump relburnin = yes burninfrac = 0.25;

END;
BEGIN ASSUMPTIONS;
	TYPESET * UNTITLED   =  unord:  1 -  116;

END;

BEGIN MESQUITECHARMODELS;
	ProbModelSet * UNTITLED   =  'Mk1 (est.)':  1 -  116;
END;

Begin MESQUITE;
		MESQUITESCRIPTVERSION 2;
		TITLE AUTO;
		tell ProjectCoordinator;
		timeSaved 1710945595818;
		getEmployee #mesquite.minimal.ManageTaxa.ManageTaxa;
		tell It;
			setID 0 8912839954671187581;
		endTell;
		getEmployee #mesquite.charMatrices.ManageCharacters.ManageCharacters;
		tell It;
			setID 0 7510079292574418269;
			mqVersion 275;
			checksumv 0 3 1927610459 null  getNumChars 116 numChars 116 getNumTaxa 39 numTaxa 39   short false   bits 1125899906973727   states 1125899906973727   sumSquaresStatesOnly 1.7179908014E10 sumSquares 1.7179908014E10 longCompressibleToShort false usingShortMatrix false   NumFiles 1 NumMatrices 1;
			mqVersion;
		endTell;
		getWindow;
		tell It;
			suppress;
			setResourcesState false false 100;
			setPopoutState 400;
			setExplanationSize 0;
			setAnnotationSize 0;
			setFontIncAnnot 0;
			setFontIncExp 0;
			setSize 1351 779;
			setLocation 8 8;
			setFont SanSerif;
			setFontSize 10;
			getToolPalette;
			tell It;
			endTell;
			desuppress;
		endTell;
		getEmployee  #mesquite.minimal.ManageTaxa.ManageTaxa;
		tell It;
			showTaxa #8912839954671187581 #mesquite.lists.TaxonList.TaxonList;
			tell It;
				setTaxa #8912839954671187581;
				getWindow;
				tell It;
					newAssistant  #mesquite.lists.DefaultTaxaOrder.DefaultTaxaOrder;
					newAssistant  #mesquite.lists.TaxonListCurrPartition.TaxonListCurrPartition;
					setExplanationSize 30;
					setAnnotationSize 20;
					setFontIncAnnot 0;
					setFontIncExp 0;
					setSize 1251 712;
					setLocation 8 8;
					setFont SanSerif;
					setFontSize 10;
					getToolPalette;
					tell It;
					endTell;
				endTell;
				showWindow;
				getEmployee #mesquite.lists.ColorTaxon.ColorTaxon;
				tell It;
					setColor Red;
					removeColor off;
				endTell;
				getEmployee #mesquite.lists.TaxonListAnnotPanel.TaxonListAnnotPanel;
				tell It;
					togglePanel off;
				endTell;
			endTell;
		endTell;
		getEmployee  #mesquite.charMatrices.BasicDataWindowCoord.BasicDataWindowCoord;
		tell It;
			showDataWindow #7510079292574418269 #mesquite.charMatrices.BasicDataWindowMaker.BasicDataWindowMaker;
			tell It;
				getWindow;
				tell It;
					setExplanationSize 30;
					setAnnotationSize 20;
					setFontIncAnnot 0;
					setFontIncExp 0;
					setSize 1251 712;
					setLocation 8 8;
					setFont SanSerif;
					setFontSize 10;
					getToolPalette;
					tell It;
						setTool mesquite.charMatrices.BasicDataWindowMaker.BasicDataWindow.ibeam;
					endTell;
					setActive;
					setTool mesquite.charMatrices.BasicDataWindowMaker.BasicDataWindow.ibeam;
					colorCells  #mesquite.charMatrices.NoColor.NoColor;
					colorRowNames  #mesquite.charMatrices.TaxonGroupColor.TaxonGroupColor;
					colorColumnNames  #mesquite.charMatrices.CharGroupColor.CharGroupColor;
					colorText  #mesquite.charMatrices.NoColor.NoColor;
					setBackground White;
					toggleShowNames on;
					toggleShowTaxonNames on;
					toggleTight off;
					toggleThinRows off;
					toggleShowChanges on;
					toggleSeparateLines off;
					toggleShowStates on;
					toggleAutoWCharNames on;
					toggleAutoTaxonNames off;
					toggleShowDefaultCharNames off;
					toggleConstrainCW on;
					toggleBirdsEye off;
					toggleShowPaleGrid off;
					toggleShowPaleCellColors off;
					togglePaleInapplicable on;
					toggleShowBoldCellText off;
					toggleAllowAutosize on;
					toggleColorsPanel off;
					toggleDiagonal on;
					setDiagonalHeight 80;
					toggleLinkedScrolling on;
					toggleScrollLinkedTables off;
				endTell;
				showWindow;
				getWindow;
				tell It;
					forceAutosize;
				endTell;
				getEmployee #mesquite.charMatrices.ColorByState.ColorByState;
				tell It;
					setStateLimit 9;
					toggleUniformMaximum on;
				endTell;
				getEmployee #mesquite.charMatrices.ColorCells.ColorCells;
				tell It;
					setColor Red;
					removeColor off;
				endTell;
				getEmployee #mesquite.categ.StateNamesStrip.StateNamesStrip;
				tell It;
					showStrip off;
				endTell;
				getEmployee #mesquite.charMatrices.AnnotPanel.AnnotPanel;
				tell It;
					togglePanel off;
				endTell;
				getEmployee #mesquite.charMatrices.CharReferenceStrip.CharReferenceStrip;
				tell It;
					showStrip off;
				endTell;
				getEmployee #mesquite.charMatrices.QuickKeySelector.QuickKeySelector;
				tell It;
					autotabOff;
				endTell;
				getEmployee #mesquite.charMatrices.SelSummaryStrip.SelSummaryStrip;
				tell It;
					showStrip off;
				endTell;
				getEmployee #mesquite.categ.SmallStateNamesEditor.SmallStateNamesEditor;
				tell It;
					panelOpen true;
				endTell;
			endTell;
		endTell;
		endTell;
end;
