# Supplementary material for: The cranial and postcranial morphology of Hutchemys rememdium and its impact on the phylogenetic relationships of Plastomenidae (Testudinata, Trionychidae)
Source: Swiss J Palaeontol. 2024 May 24;143(1):22. doi: 10.1186/s13358-024-00315-8 (PMC11126460; doi:10.1186/s13358-024-00315-8)
Supplement: Supplementary file 5 — Additional file 5. Complete set of most parsimonious trees obtained in the weighted K=12 parsimony analysis. [file 13358_2024_315_MOESM5_ESM.tre]

#NEXUS
begin data;
dimensions ntax=39 nchar=116;
format missing=? symbols="0~4";
matrix
Adocus_lineolatus 2?1?111?????11?312?1?1??11?1111111?1{12}1?1111111?12??3?1121????111112100??001??0?010011??0?????01110010010100111100111
Carettochelys_insculpta {12}?1?211?????1113?3?1?2??11?11111211122?111111112?113?1111????102212200???01??0?000011??0?????00110100000100202101001
Cyclanorbis_elegans 222141100100212{12}12111122111121121221321311111112?12211211211210122210000000010100000011?0000001111??10000??2100???01
Cyclanorbis_senegalensis 3221421111112123?4?11111111122211111321311111122?1211111121121022221000000001020000001111200001{01}110?11000101????????
Cycloderma_aubryi 212141111110222{12}121121111211222112214213111112{12}2?1211111221121021211000000001010000001111?0000011{01}0010000??100000001
Cycloderma_frenatum 211141111110212{12}12212111121122111221421311122122?12211112211210212110000000010100000011?100000111000100000020001{01}001
Lissemys_punctata 211132111110222{23}122121111211{12}11112112213111111{12}11111111112112101121200000000111000001?111200001011001100010110001001
Trionyx_triunguis 322241100110111212{23}2112211111131122121?3121111110112122112211111211200000000002000000101000??011101010011?0{12}01001001
Chitra_indica    323241100110111111{23}1112211212211111121?2111211210213001223221101212200000000002000000101000??011101000??100100010001
Pelochelys_bibroni 322241100110111{12}11{23}2112211112111111221?2111311210{12}12111223221111212200000000002000000101000??0011010000110?200001001
Rafetus_euphraticus 322241200100111212{23}2112211111121211121?311{12}111110113212213311101221200000000002000000111000??01111??11001??111001001
Apalone_ferox    32224120011011123232112211211131111121?31111111101132121133111112212000000{01}0{01}0100000011?000??01111?011001??101001001
Apalone_spinifera 32224121111011123233112221211131111121?311{12}11112?113222112311111212200000000{01}01000000111000??01110101000100011001001
Apalone_mutica   422241211110111{12}323311222122{12}131112121?311111112?112222112211111212200000000{01}0100000011?000??01110101100100101001000
Dogania_subplanus 4222411001101111202313222111{12}1311221220321{12}11111?11212111321121121120000000000200000011?0201001?10?010011??112001001
Nilssonia_formosus 22224110011011111121112211122121122121?3112111111113111???2112012???0000000000?00000???1000??01110??10001??211001001
Nilssonia_hurum  322141101110111122{23}112221111{12}131122121?3112111111{12}1311111311121121120000000000200000???1100??01110?010011??111001001
Nilssonia_gangetica 322141101110111{12}22{23}1122211111121122121?3112111111112111112311211211200000000002000000111000??01110?011001??111001001
Amyda_cartilaginea 32224110111011111122132211111121122121?211{12}111{12}10{12}13111213211211211200000000002000000111000??01111101101100111001011
Palea_steindachneri 222241100110111{12}12211322211121311221220311211112?213121??221111?2???0000000000?00000????0001001110?011001??0110010?1
Pelodiscus_sinensis 422241111110111{12}323213222112{12}131122122031121111121131111122111112112000000000020000001110001001110101001101011001001
Axestemys_infernalis 422141{12}00110111{23}1221112111?11111{12}22121?3111111??????112??????10121?100000000001000001???000??01111?011011002010010?0
Atoposemys_superstes 42?141100110111{23}12211?2221??????????????????????????????????????????11010001{01}01????01???010?????????????????????????
Gobiapalone_orlovi 422241200100111{12}1232112211?11?21111121031?1?1???????22111????111211?0000000000200000011?0001001?11??0110???2110010?0
Trionyx_kyrgyzensis 42??41?000001111???311?221??????????????????????????????????????????00000000002????0000?000????????????????1????????
Perochelys_hengshanensis ?2??4??00000111?????????21?????????????????????????????????????1?1??0??00000002?????000?000?????????????????{01}???????
Perochelys_lamadongensis 4212412000001111?03311?221??2????????????????1???????11?12111??121??00000000002??0000000000??01?11??????????{01}0??????
Aspideretes_maortuensis ???24?2000001111?0231??211??????????????????????????????????????????0?00??0000??????000??0??????????????????????????
Aspideretoides_foveatus 42314110011011121221112211????212??12???1?1111??????111??2??11??????10000001{01}01??0?01??1000??01?1???????????1???????
Hutchemys_rememdium 42?1411111101222122111?111?11121?2?1220311??1111111?111?????????21??1111001120110{01}0{01}1???100??0111?1?010110?12??????1
Hutchemys_arctochelys 42?1411?111012221221??1111??????????????????????????????????????????11111111211????11???120?????????????????????????
Hutchemys_tetanetron 42?1411?11101122122111?121??????????????????????????????????????????1101001?201????0????120?????????????????????????
Hutchemys_sterea 32?141111110122212{23}1111121??????????????????????????????????????????{01}0010011211????11???120?????????????????????????
Helopanoplia_distincta 42?1411??110122{12}1{12}21??2111??????????????????????????????????????????000{01}001?111????{01}1???110?????????????????????????
Gilmoremys_gettyspherensis ???14?1?01101211?1?1??2211??????????????????????????????????????????1?00000?102????01???001?????????????????????????
Gilmoremys_lancensis 42?1411?1110121212?1??2211?22131{12}2213203111?1112?213111?????????????0000000?102111{01}01???00111{01}1111?101000??2221?????
Plastomenus_thomasi 42?141101110121{23}?{23}?1211121?2213122213203111?1112?213121??????1??????10010011102101111???10111111012102000111221010?1
Plastomenus_vegetus 3???411??1?01??2?2?1???121??????????????????????????????????????????000000???02????01???0?1?????????????????????????
Plastomenus_joycei ????4?100110121??2?1211121??????????????????????????????????????????0??00001102????11???000?????????????????????????
;
end;

ctype ord: 1 3 5 16 18 19 20 22 31 40 44 53 54 59 77 102 108 109 110 ;

begin trees ; 
tree tnt_1 = [&U] 
(1,(2,((((3,4),(7,(5,6))),(22,(((8,((9,10),(28,(27,(25,26))))),(((11,24),(14,(12,13))),(21,(20,(15,(19,(18,(16,17)))))))),(23,29)))),((34,(33,(32,(30,31)))),(37,(39,(38,(35,36))))))));
tree tnt_2 = [&U] 
(1,(2,((((3,4),(7,(5,6))),(22,(((8,((9,10),(28,(26,(25,27))))),(((11,24),(14,(12,13))),(21,(20,(15,(19,(18,(16,17)))))))),(23,29)))),((34,(33,(32,(30,31)))),(37,(39,(38,(35,36))))))));
tree tnt_3 = [&U] 
(1,(2,((((3,4),(7,(5,6))),(22,(((8,((9,10),(28,(25,(26,27))))),(((11,24),(14,(12,13))),(21,(20,(15,(19,(18,(16,17)))))))),(23,29)))),((34,(33,(32,(30,31)))),(37,(39,(38,(35,36))))))));

end ; 
