# Supplementary material for: The cranial and postcranial morphology of Hutchemys rememdium and its impact on the phylogenetic relationships of Plastomenidae (Testudinata, Trionychidae)
Source: Swiss J Palaeontol. 2024 May 24;143(1):22. doi: 10.1186/s13358-024-00315-8 (PMC11126460; doi:10.1186/s13358-024-00315-8)
Supplement: Supplementary file 6 — Additional file 6. txt: MrBayes log. [file 13358_2024_315_MOESM6_ESM.txt]

      Logging screen output to file "Hutchemys-log_2023.01.13.txt"
      Setting Rates to Gamma
      Enabling Coding Variable
      Successfully set likelihood model parameters
      Setting characters to ordered
      Ctype was applied to 19 standard characters
      Setting outgroup to taxon "Adocus_lineolatus"
      Defining constraint called 'root'
      Defining constraint called 'ingroup'
      Defining constraint called 'node2'
      Defining constraint called 'node3'
      Defining constraint called 'node4'
      Defining constraint called 'node5'
      Defining constraint called 'node6'
      Defining constraint called 'node7'
      Defining constraint called 'node8'
      Defining constraint called 'node9'
      Defining constraint called 'node10'
      Defining constraint called 'node11'
      Defining constraint called 'node12'
      Defining constraint called 'node13'
      Defining constraint called 'node14'
      Defining constraint called 'node15'
      Defining constraint called 'node16'
      Defining constraint called 'node17'
      Defining constraint called 'node18'
      Defining constraint called 'node19'
      Setting Topologypr to Constraints
      Successfully set prior model parameters
      Setting age of taxon 'Carettochelys_insculpta' to Fixed(0.00)
      Setting age of taxon 'Cyclanorbis_elegans' to Fixed(0.00)
      Setting age of taxon 'Cyclanorbis_senegalensis' to Fixed(0.00)
      Setting age of taxon 'Lissemys_punctata' to Fixed(0.00)
      Setting age of taxon 'Cycloderma_aubryi' to Fixed(0.00)
      Setting age of taxon 'Cycloderma_frenatum' to Fixed(0.00)
      Setting age of taxon 'Nilssonia_formosus' to Fixed(0.00)
      Setting age of taxon 'Nilssonia_hurum' to Fixed(0.00)
      Setting age of taxon 'Nilssonia_gangetica' to Fixed(0.00)
      Setting age of taxon 'Amyda_cartilaginea' to Fixed(0.00)
      Setting age of taxon 'Dogania_subplanus' to Fixed(0.00)
      Setting age of taxon 'Palea_steindachneri' to Fixed(0.00)
      Setting age of taxon 'Pelodiscus_sinensis' to Fixed(0.00)
      Setting age of taxon 'Apalone_ferox' to Fixed(0.00)
      Setting age of taxon 'Apalone_spinifera' to Fixed(0.00)
      Setting age of taxon 'Apalone_mutica' to Fixed(0.00)
      Setting age of taxon 'Rafetus_euphraticus' to Fixed(0.00)
      Setting age of taxon 'Trionyx_triunguis' to Fixed(0.00)
      Setting age of taxon 'Pelochelys_bibroni' to Fixed(0.00)
      Setting age of taxon 'Chitra_indica' to Fixed(0.00)
      Setting age of taxon 'Adocus_lineolatus' to Uniform(66.00,66.80)
      Setting age of taxon 'Axestemys_infernalis' to Uniform(66.00,66.80)
      Setting age of taxon 'Atoposemys_superstes' to Uniform(56.80,61.70)
      Setting age of taxon 'Gobiapalone_orlovi' to Uniform(83.60,100.50)
      Setting age of taxon 'Petrochelys_kyrgyzensis' to Uniform(100.50,113.00)
      Setting age of taxon 'Perochelys_hengshanensis' to Uniform(100.50,113.00)
      Setting age of taxon 'Perochelys_lamadongensis' to Uniform(113.00,121.40)
      Setting age of taxon 'Kuhnemys_maortuensis' to Uniform(89.80,93.90)
      Setting age of taxon 'Aspideretoides_foveatus' to Uniform(75.80,76.90)
      Setting age of taxon 'Hutchemys_rememdium' to Uniform(61.70,63.30)
      Setting age of taxon 'Hutchemys_arctochelys' to Uniform(56.80,66.00)
      Setting age of taxon 'Hutchemys_tetanetron' to Uniform(63.30,66.00)
      Setting age of taxon 'Hutchemys_sterea' to Uniform(63.30,66.00)
      Setting age of taxon 'Helopanoplia_distincta' to Uniform(66.00,66.80)
      Setting age of taxon 'Gilmoremys_gettyspherensis' to Uniform(75.10,75.50)
      Setting age of taxon 'Gilmoremys_lancensis' to Uniform(66.00,66.80)
      Setting age of taxon 'Plastomenus_thomasi' to Uniform(46.20,50.30)
      Setting age of taxon 'Plastomenus_vegetus' to Uniform(63.30,66.00)
      Setting age of taxon 'Plastomenus_joycei' to Uniform(63.30,66.00)
      Setting Nodeagepr to Calibrated
      Successfully set prior model parameters
      Setting Clockvarpr to Igr
      Successfully set prior model parameters
      Setting Igrvarpr to Exponential(10.00)
      Successfully set prior model parameters
      Setting Clockratepr to Normal(0.001000,0.010000)
      Successfully set prior model parameters
      Setting Brlenspr to Clock:Fossilization
      Successfully set prior model parameters
      Setting Sampleprob to 0.57100000
      Successfully set prior model parameters
      Setting SampleStrat to Diversity
      Successfully set prior model parameters
      Setting Speciationpr to Exponential(10.00)
      Successfully set prior model parameters
      Setting Extinctionpr to Beta(1.00,1.00)
      Successfully set prior model parameters
      Setting Fossilizationpr to Beta(1.00,1.00)
      Successfully set prior model parameters
      Setting Treeagepr to Offsetexponential(130.00,175.00)
      Successfully set prior model parameters
      Setting number of runs to 2
      Setting number of chains to 4
      Setting heating parameter to 0.050000
      Setting number of swaps per swapping cycle to 3
      Setting number of generations to 50000000
      Setting sample frequency to 500
      Setting print frequency to 500
      Setting diagnosing frequency to 5000
      Using relative burnin (a fraction of samples discarded).
      Setting burnin fraction to 0.25
      Setting chain output file names to "C:\Users\girardl\Desktop\AnPhylo\AllChange\10052023PlastomenidMatrixMrBayes2.txt.run<i>.<p/t>"
      Successfully set chain parameters
      Running Markov chain
      MCMC stamp = 9265627968
      Seed = 566637466
      Swapseed = 1683788031
      Model settings:

         Data not partitioned --
            Datatype  = Standard
            Coding    = Variable
            # States  = Variable, up to 10
                        State frequencies are fixed to be equal
            Rates     = Gamma
                        The distribution is approximated using 4 categories.
                        Shape parameter is exponentially
                        distributed with parameter (1.00).

      Active parameters: 

         Parameters
         ---------------------
         Statefreq           1
         Shape               2
         Ratemultiplier      3
         Topology            4
         Brlens              5
         Speciationrate      6
         Extinctionrate      7
         Fossilizationrate   8
         Igrvar              9
         Igrbranchrates     10
         Clockrate          11
         ---------------------

         1 --  Parameter  = Alpha_symdir
               Type       = Symmetric diricihlet/beta distribution alpha_i parameter
               Prior      = Symmetric dirichlet with all parameters equal to infinity

         2 --  Parameter  = Alpha
               Type       = Shape of scaled gamma distribution of site rates
               Prior      = Exponential(1.00)

         3 --  Parameter  = Ratemultiplier
               Type       = Partition-specific rate multiplier
               Prior      = Fixed(1.0)

         4 --  Parameter  = Tau
               Type       = Topology
               Prior      = Prior on topology obeys the following constraints:
                            -- Hard constraint "root"
                            -- Hard constraint "ingroup"
                            -- Partial constraint "node2"
                            -- Partial constraint "node3"
                            -- Partial constraint "node4"
                            -- Partial constraint "node5"
                            -- Partial constraint "node6"
                            -- Partial constraint "node7"
                            -- Partial constraint "node8"
                            -- Partial constraint "node9"
                            -- Partial constraint "node10"
                            -- Partial constraint "node11"
                            -- Partial constraint "node12"
                            -- Partial constraint "node13"
                            -- Partial constraint "node14"
                            -- Partial constraint "node15"
                            -- Partial constraint "node16"
                            -- Partial constraint "node17"
                            -- Partial constraint "node18"
                            -- Partial constraint "node19"
               Subparam.  = V

         5 --  Parameter  = V
               Type       = Branch lengths
               Prior      = Clock:Fossilization
                            Node depths are constrained by the following age constraints:
                            -- The age of terminal "Adocus_lineolatus" is Uniform(66.00,66.80)
                            -- The age of terminal "Carettochelys_insculpta" is Fixed(0.00)
                            -- The age of terminal "Cyclanorbis_elegans" is Fixed(0.00)
                            -- The age of terminal "Cyclanorbis_senegalensis" is Fixed(0.00)
                            -- The age of terminal "Cycloderma_aubryi" is Fixed(0.00)
                            -- The age of terminal "Cycloderma_frenatum" is Fixed(0.00)
                            -- The age of terminal "Lissemys_punctata" is Fixed(0.00)
                            -- The age of terminal "Trionyx_triunguis" is Fixed(0.00)
                            -- The age of terminal "Chitra_indica" is Fixed(0.00)
                            -- The age of terminal "Pelochelys_bibroni" is Fixed(0.00)
                            -- The age of terminal "Rafetus_euphraticus" is Fixed(0.00)
                            -- The age of terminal "Apalone_ferox" is Fixed(0.00)
                            -- The age of terminal "Apalone_spinifera" is Fixed(0.00)
                            -- The age of terminal "Apalone_mutica" is Fixed(0.00)
                            -- The age of terminal "Dogania_subplanus" is Fixed(0.00)
                            -- The age of terminal "Nilssonia_formosus" is Fixed(0.00)
                            -- The age of terminal "Nilssonia_hurum" is Fixed(0.00)
                            -- The age of terminal "Nilssonia_gangetica" is Fixed(0.00)
                            -- The age of terminal "Amyda_cartilaginea" is Fixed(0.00)
                            -- The age of terminal "Palea_steindachneri" is Fixed(0.00)
                            -- The age of terminal "Pelodiscus_sinensis" is Fixed(0.00)
                            -- The age of terminal "Axestemys_infernalis" is Uniform(66.00,66.80)
                            -- The age of terminal "Atoposemys_superstes" is Uniform(56.80,61.70)
                            -- The age of terminal "Gobiapalone_orlovi" is Uniform(83.60,100.50)
                            -- The age of terminal "Petrochelys_kyrgyzensis" is Uniform(100.50,113.00)
                            -- The age of terminal "Perochelys_hengshanensis" is Uniform(100.50,113.00)
                            -- The age of terminal "Perochelys_lamadongensis" is Uniform(113.00,121.40)
                            -- The age of terminal "Kuhnemys_maortuensis" is Uniform(89.80,93.90)
                            -- The age of terminal "Aspideretoides_foveatus" is Uniform(75.80,76.90)
                            -- The age of terminal "Hutchemys_rememdium" is Uniform(61.70,63.30)
                            -- The age of terminal "Hutchemys_arctochelys" is Uniform(56.80,66.00)
                            -- The age of terminal "Hutchemys_tetanetron" is Uniform(63.30,66.00)
                            -- The age of terminal "Hutchemys_sterea" is Uniform(63.30,66.00)
                            -- The age of terminal "Helopanoplia_distincta" is Uniform(66.00,66.80)
                            -- The age of terminal "Gilmoremys_gettyspherensis" is Uniform(75.10,75.50)
                            -- The age of terminal "Gilmoremys_lancensis" is Uniform(66.00,66.80)
                            -- The age of terminal "Plastomenus_thomasi" is Uniform(46.20,50.30)
                            -- The age of terminal "Plastomenus_vegetus" is Uniform(63.30,66.00)
                            -- The age of terminal "Plastomenus_joycei" is Uniform(63.30,66.00)
                            -- Tree age has a Offsetexponential(130.00,175.00) distribution
               Subparam.  = IgrBrlens

         6 --  Parameter  = Net_speciation
               Type       = Speciation rate
               Prior      = Exponential(10.00)

         7 --  Parameter  = Relative_extinction
               Type       = Extinction rate
               Prior      = Beta(1.00,1.00)

         8 --  Parameter  = Relative_fossilization
               Type       = Fossilization rate
               Prior      = Beta(1.00,1.00)

         9 --  Parameter  = Igrvar
               Type       = Variance increase of igr model branch lenths
               Prior      = Exponential(10.00)
               Subparam.  = IgrBrlens

        10 --  Parameter  = IgrBrlens
               Type       = Branch lengths of IGR relaxed clock
               Prior      = Gamma (expectation = v, variance = Igrvar * v) 
                               [where v is branch length]

        11 --  Parameter  = Clockrate
               Type       = Base rate of clock
               Prior      = Normal(0.001000,0.010000)
                            The clock rate varies according to an independent gamma (white noise) model


      The MCMC sampler will use the following moves:
         With prob.  Chain will use move
            0.88 %   Multiplier(Alpha)
            8.85 %   ExtSprClock(Tau,V)
           10.62 %   NNIClock(Tau,V)
            7.08 %   ParsSPRClock(Tau,V)
           13.27 %   AddBranch(V)
           13.27 %   DelBranch(V)
           17.70 %   NodesliderClock(V)
            2.65 %   TreeStretch(V)
            2.65 %   Multiplier(Net_speciation)
            2.65 %   Slider(Relative_extinction)
            2.65 %   Slider(Relative_fossilization)
            1.77 %   Multiplier(Igrvar)
           13.27 %   Multiplier(IgrBrlens)
            2.65 %   Multiplier(Clockrate)

      Division 1 has 118 unique site patterns
      Initializing conditional likelihoods
      Using standard non-SSE likelihood calculator for division 1 (single-precision)

      Initial log likelihoods and log prior probs for run 1:
         Chain 1 -- -2207.191909 -- -1938.665234
         Chain 2 -- -2325.652276 -- -1964.112693
         Chain 3 -- -2252.895182 -- -1960.767435
         Chain 4 -- -2194.289421 -- -1957.359789

      Initial log likelihoods and log prior probs for run 2:
         Chain 1 -- -2315.835634 -- -2128.401998
         Chain 2 -- -2256.975569 -- -2060.381058
         Chain 3 -- -2264.042654 -- -2017.234029
         Chain 4 -- -2257.018166 -- -1870.587559


      There are results from a previous run saved using the same filename(s).
      Do you want to overwrite these results? (yes/no): 
      Overwriting file "C:\Users\girardl\Desktop\AnPhylo\AllChange\10052023PlastomenidMatrixMrBayes2.txt.mcmc"
      Overwriting file "C:\Users\girardl\Desktop\AnPhylo\AllChange\10052023PlastomenidMatrixMrBayes2.txt.run1.p"
      Overwriting file "C:\Users\girardl\Desktop\AnPhylo\AllChange\10052023PlastomenidMatrixMrBayes2.txt.run1.t"
      Overwriting file "C:\Users\girardl\Desktop\AnPhylo\AllChange\10052023PlastomenidMatrixMrBayes2.txt.run2.p"
      Overwriting file "C:\Users\girardl\Desktop\AnPhylo\AllChange\10052023PlastomenidMatrixMrBayes2.txt.run2.t"

      Using a relative burnin of 25.0 % for diagnostics

      Chain results (50000000 generations requested):

          0 -- [-2207.192] (-2325.652) (-2252.895) (-2194.289) * [-2315.836] (-2256.976) (-2264.043) (-2257.018) 
        500 -- [-1965.373] (-2092.833) (-2018.271) (-1997.715) * (-2171.145) [-2038.440] (-2059.720) (-2075.646) -- 27:46:39
       1000 -- (-1921.516) (-2002.778) [-1926.404] (-1941.442) * (-2071.755) [-1903.009] (-2019.098) (-2029.359) -- 13:53:19
       1500 -- (-1838.899) (-1983.271) [-1860.770] (-1912.712) * (-2030.616) [-1867.946] (-1967.653) (-1946.519) -- 9:15:32
       2000 -- [-1811.703] (-1958.745) (-1830.453) (-1885.899) * (-1971.754) [-1879.522] (-1882.156) (-1943.009) -- 13:53:18
       2500 -- [-1787.165] (-1856.867) (-1803.114) (-1846.101) * (-1881.454) [-1829.555] (-1830.855) (-1916.344) -- 11:06:38
       3000 -- (-1741.532) (-1841.760) [-1738.165] (-1822.311) * (-1843.287) (-1774.506) [-1795.290] (-1874.995) -- 9:15:31
       3500 -- [-1727.901] (-1782.670) (-1738.075) (-1774.605) * (-1796.911) [-1757.778] (-1747.726) (-1874.203) -- 11:54:14
       4000 -- [-1722.363] (-1768.237) (-1741.911) (-1756.834) * (-1783.359) (-1749.883) [-1738.546] (-1854.913) -- 10:24:57
       4500 -- (-1713.320) (-1753.808) [-1715.197] (-1742.136) * (-1778.638) [-1753.416] (-1723.504) (-1826.493) -- 9:15:30
       5000 -- [-1711.500] (-1742.091) (-1712.520) (-1720.397) * (-1764.342) (-1731.229) [-1707.669] (-1792.496) -- 11:06:36

      Average standard deviation of split frequencies: 0.116143

       5500 -- (-1704.278) (-1728.464) (-1702.597) [-1712.960] * (-1741.412) [-1725.045] (-1718.864) (-1782.581) -- 10:05:59
       6000 -- [-1698.716] (-1724.391) (-1699.528) (-1694.418) * (-1721.861) (-1699.155) [-1717.358] (-1767.128) -- 9:15:29
       6500 -- (-1704.090) [-1718.901] (-1694.710) (-1695.869) * [-1714.861] (-1707.233) (-1709.865) (-1726.214) -- 10:40:56
       7000 -- (-1686.168) (-1729.527) [-1699.293] (-1682.228) * (-1698.224) (-1692.719) [-1694.843] (-1719.045) -- 9:55:09
       7500 -- (-1687.678) (-1708.651) [-1693.311] (-1678.011) * (-1694.129) [-1684.314] (-1695.170) (-1714.555) -- 9:15:28
       8000 -- [-1675.803] (-1695.955) (-1697.385) (-1688.169) * (-1686.214) [-1683.495] (-1689.886) (-1702.459) -- 10:24:54
       8500 -- [-1672.863] (-1691.779) (-1684.703) (-1668.593) * [-1682.924] (-1678.424) (-1686.720) (-1699.674) -- 9:48:08
       9000 -- (-1672.089) [-1693.828] (-1679.652) (-1668.240) * [-1679.784] (-1665.147) (-1691.534) (-1698.142) -- 9:15:27
       9500 -- [-1668.687] (-1681.546) (-1679.616) (-1670.454) * (-1680.969) (-1674.955) (-1684.554) [-1681.973] -- 10:13:55
      10000 -- [-1665.491] (-1676.534) (-1679.002) (-1667.169) * (-1673.897) (-1667.470) (-1684.248) [-1679.536] -- 9:43:13

      Average standard deviation of split frequencies: 0.114463

      10500 -- [-1664.011] (-1675.147) (-1668.068) (-1663.970) * [-1666.404] (-1680.672) (-1671.406) (-1678.856) -- 9:15:26
      11000 -- [-1660.941] (-1671.018) (-1681.058) (-1664.307) * (-1670.761) (-1671.675) (-1675.205) [-1664.556] -- 8:50:11
      11500 -- (-1659.684) (-1667.962) (-1677.766) [-1654.134] * (-1673.979) (-1662.116) (-1672.524) [-1665.155] -- 9:39:34
      12000 -- (-1656.812) (-1668.177) (-1678.253) [-1653.931] * (-1674.705) (-1661.468) (-1671.657) [-1662.657] -- 9:15:25
      12500 -- [-1665.134] (-1670.110) (-1674.539) (-1666.853) * (-1672.534) [-1659.219] (-1668.523) (-1665.806) -- 8:53:12
      13000 -- (-1671.207) (-1662.995) [-1665.811] (-1652.641) * (-1678.827) (-1663.080) (-1674.871) [-1666.665] -- 9:36:46
      13500 -- (-1672.551) (-1674.214) [-1667.433] (-1654.649) * (-1675.740) (-1665.223) (-1671.193) [-1660.718] -- 9:15:24
      14000 -- (-1672.513) (-1673.060) [-1663.254] (-1658.293) * (-1673.116) (-1667.022) (-1672.436) [-1652.752] -- 8:55:33
      14500 -- [-1671.135] (-1665.722) (-1666.842) (-1663.398) * (-1675.761) (-1663.124) (-1671.457) [-1647.883] -- 9:34:32
      15000 -- (-1672.536) (-1658.348) [-1671.545] (-1662.024) * (-1675.228) [-1655.287] (-1665.194) (-1650.991) -- 9:15:23

      Average standard deviation of split frequencies: 0.107539

      15500 -- (-1673.678) (-1660.412) [-1664.195] (-1657.954) * (-1671.560) (-1650.249) (-1672.146) [-1650.144] -- 8:57:28
      16000 -- (-1671.689) (-1664.873) (-1661.817) [-1650.174] * (-1673.688) (-1659.663) (-1666.253) [-1653.441] -- 9:32:44
      16500 -- (-1675.930) (-1666.017) [-1662.451] (-1652.134) * [-1660.117] (-1670.864) (-1667.471) (-1650.711) -- 9:15:22
      17000 -- [-1675.857] (-1677.295) (-1669.119) (-1656.933) * (-1655.821) (-1657.218) (-1667.365) [-1642.801] -- 8:59:01
      17500 -- (-1667.393) (-1669.699) (-1671.556) [-1655.443] * (-1655.991) (-1667.795) (-1671.705) [-1640.685] -- 9:31:13
      18000 -- [-1662.360] (-1673.854) (-1665.257) (-1657.942) * (-1665.600) (-1668.974) (-1669.720) [-1646.268] -- 9:15:21
      18500 -- (-1667.351) (-1668.651) (-1667.551) [-1659.446] * (-1661.356) (-1669.293) (-1659.943) [-1648.245] -- 9:00:20
      19000 -- [-1657.693] (-1671.838) (-1657.403) (-1662.150) * (-1665.700) (-1668.332) (-1663.580) [-1641.743] -- 8:46:06
      19500 -- [-1658.052] (-1664.730) (-1664.109) (-1664.489) * (-1656.309) (-1669.813) (-1671.656) [-1644.651] -- 9:15:20
      20000 -- [-1656.882] (-1665.463) (-1671.004) (-1658.425) * [-1648.434] (-1673.515) (-1664.459) (-1645.353) -- 9:01:27

      Average standard deviation of split frequencies: 0.092261

      20500 -- (-1662.476) (-1670.242) [-1662.834] (-1661.045) * (-1644.754) (-1669.718) (-1653.868) [-1649.155] -- 8:48:14
      21000 -- (-1656.971) (-1666.601) [-1662.237] (-1653.849) * (-1646.431) (-1661.594) (-1651.353) [-1652.761] -- 9:15:19
      21500 -- [-1656.764] (-1664.422) (-1662.926) (-1656.012) * (-1664.706) (-1656.733) (-1654.062) [-1647.145] -- 9:02:24
      22000 -- [-1662.461] (-1665.829) (-1663.878) (-1652.870) * [-1657.973] (-1651.615) (-1654.970) (-1652.024) -- 8:50:04
      22500 -- (-1660.372) (-1665.636) [-1665.704] (-1658.904) * [-1653.018] (-1653.914) (-1651.257) (-1653.019) -- 9:15:18
      23000 -- (-1662.448) (-1667.779) [-1668.811] (-1657.924) * [-1658.989] (-1655.053) (-1658.171) (-1656.103) -- 9:03:13
      23500 -- (-1667.819) (-1669.293) [-1666.868] (-1661.884) * (-1660.557) [-1648.984] (-1655.095) (-1654.417) -- 8:51:39
      24000 -- (-1668.662) (-1670.644) [-1663.763] (-1665.480) * [-1655.021] (-1660.505) (-1655.382) (-1647.578) -- 9:15:17
      24500 -- (-1659.688) (-1673.318) [-1661.706] (-1662.033) * (-1657.263) (-1647.958) (-1649.347) [-1648.107] -- 9:03:57
      25000 -- (-1656.963) (-1662.979) [-1660.403] (-1665.367) * [-1654.076] (-1656.649) (-1651.856) (-1649.015) -- 8:53:04

      Average standard deviation of split frequencies: 0.085733

      25500 -- (-1660.723) (-1672.259) [-1667.762] (-1655.656) * (-1651.886) (-1655.772) (-1663.924) [-1650.273] -- 9:15:16
      26000 -- [-1657.941] (-1674.654) (-1665.141) (-1655.709) * (-1656.573) (-1645.654) (-1650.121) [-1649.013] -- 9:04:35
      26500 -- (-1659.399) (-1669.111) [-1657.719] (-1655.872) * [-1653.592] (-1648.608) (-1655.724) (-1648.811) -- 8:54:18
      27000 -- (-1666.005) (-1673.909) [-1662.068] (-1653.890) * [-1651.920] (-1645.872) (-1656.909) (-1645.153) -- 9:15:15
      27500 -- (-1664.155) (-1669.499) [-1662.995] (-1656.040) * (-1657.908) (-1647.350) (-1651.551) [-1648.886] -- 9:05:09
      28000 -- [-1655.009] (-1669.716) (-1660.159) (-1653.064) * [-1651.718] (-1655.886) (-1648.848) (-1647.396) -- 8:55:24
      28500 -- [-1667.110] (-1667.659) (-1660.688) (-1656.401) * [-1651.644] (-1655.125) (-1648.758) (-1645.449) -- 8:46:00
      29000 -- (-1666.436) (-1666.980) [-1658.654] (-1652.754) * (-1653.342) (-1645.952) (-1642.060) [-1649.686] -- 9:05:39
      29500 -- [-1657.670] (-1681.365) (-1656.511) (-1651.901) * (-1660.896) (-1641.879) (-1652.387) [-1649.383] -- 8:56:24
      30000 -- (-1661.976) [-1670.867] (-1661.101) (-1653.500) * (-1657.064) (-1642.241) (-1649.039) [-1650.640] -- 8:47:27

      Average standard deviation of split frequencies: 0.080530

      30500 -- (-1656.497) (-1667.179) [-1662.459] (-1655.744) * (-1657.256) (-1638.870) (-1652.721) [-1657.329] -- 9:06:06
      31000 -- (-1656.358) (-1669.544) [-1658.499] (-1647.228) * [-1656.720] (-1641.212) (-1641.390) (-1654.630) -- 8:57:18
      31500 -- (-1657.234) (-1663.678) [-1659.976] (-1658.508) * [-1648.323] (-1644.576) (-1642.383) (-1657.851) -- 8:48:46
      32000 -- (-1651.643) (-1666.995) [-1659.758] (-1654.819) * (-1658.052) (-1640.134) (-1635.814) [-1666.467] -- 9:06:31
      32500 -- [-1650.719] (-1662.881) (-1659.036) (-1660.227) * (-1652.874) (-1647.092) (-1644.885) [-1660.885] -- 8:58:06
      33000 -- (-1650.636) (-1665.684) [-1649.409] (-1661.930) * [-1655.528] (-1646.988) (-1635.124) (-1652.995) -- 8:49:57
      33500 -- (-1652.408) (-1663.830) [-1651.488] (-1661.898) * (-1659.186) (-1647.089) (-1638.614) [-1655.820] -- 9:06:53
      34000 -- [-1654.278] (-1671.795) (-1655.439) (-1658.893) * (-1653.300) (-1639.989) (-1643.367) [-1655.944] -- 8:58:50
      34500 -- (-1654.745) (-1665.500) [-1659.617] (-1660.033) * (-1662.899) (-1641.596) (-1649.212) [-1655.034] -- 8:51:02
      35000 -- (-1658.995) (-1657.481) [-1653.730] (-1660.022) * (-1664.541) (-1646.600) (-1650.005) [-1656.355] -- 9:07:14

      Average standard deviation of split frequencies: 0.073452

      35500 -- [-1667.577] (-1663.140) (-1655.161) (-1667.617) * (-1656.957) [-1638.527] (-1647.327) (-1658.486) -- 8:59:31
      36000 -- [-1665.570] (-1666.265) (-1655.803) (-1662.429) * (-1659.718) [-1641.048] (-1664.186) (-1654.355) -- 8:52:01
      36500 -- (-1667.457) (-1670.950) [-1655.478] (-1659.814) * (-1659.468) (-1645.579) (-1644.476) [-1652.374] -- 9:07:32
      37000 -- (-1659.221) (-1674.773) [-1663.059] (-1667.637) * (-1658.067) [-1643.293] (-1645.072) (-1651.352) -- 9:00:08
      37500 -- (-1665.454) (-1686.637) [-1653.696] (-1662.690) * (-1661.587) [-1642.657] (-1656.645) (-1655.076) -- 8:52:56
      38000 -- (-1654.326) [-1684.387] (-1658.904) (-1651.455) * (-1661.874) (-1643.707) (-1651.352) [-1655.548] -- 9:07:49
      38500 -- (-1654.477) (-1679.501) [-1651.221] (-1654.684) * [-1663.868] (-1649.273) (-1641.234) (-1657.829) -- 9:00:42
      39000 -- [-1668.158] (-1677.617) (-1657.482) (-1651.193) * (-1655.949) [-1652.155] (-1640.826) (-1653.270) -- 8:53:46
      39500 -- [-1656.910] (-1677.680) (-1665.591) (-1658.205) * (-1658.064) [-1645.191] (-1638.059) (-1661.002) -- 8:47:00
      40000 -- (-1658.361) (-1674.485) [-1658.123] (-1650.075) * [-1657.475] (-1649.258) (-1637.428) (-1649.082) -- 9:01:14

      Average standard deviation of split frequencies: 0.075721

      40500 -- (-1651.634) (-1671.631) [-1654.344] (-1662.590) * (-1661.407) [-1636.672] (-1637.440) (-1659.133) -- 8:54:32
      41000 -- (-1655.590) [-1673.642] (-1654.609) (-1658.341) * [-1658.964] (-1642.159) (-1636.442) (-1656.689) -- 8:48:01
      41500 -- [-1647.489] (-1670.985) (-1654.965) (-1650.960) * [-1648.973] (-1649.169) (-1642.186) (-1670.738) -- 9:01:43
      42000 -- (-1658.638) (-1673.260) [-1648.530] (-1653.538) * (-1660.260) (-1651.227) (-1642.448) [-1662.347] -- 8:55:15
      42500 -- (-1651.826) (-1674.949) [-1648.418] (-1648.096) * (-1661.034) (-1644.768) (-1645.114) [-1656.778] -- 8:48:57
      43000 -- [-1655.554] (-1672.585) (-1656.399) (-1649.935) * (-1661.978) (-1648.316) [-1646.030] (-1658.298) -- 9:02:10
      43500 -- (-1654.301) [-1670.810] (-1654.676) (-1654.789) * (-1655.310) [-1650.658] (-1654.612) (-1652.257) -- 8:55:55
      44000 -- (-1654.957) (-1666.937) [-1652.549] (-1653.529) * [-1649.360] (-1649.910) (-1648.790) (-1653.031) -- 8:49:50
      44500 -- (-1655.500) (-1664.605) [-1663.933] (-1658.166) * (-1650.809) (-1642.108) (-1659.346) [-1652.010] -- 9:02:35
      45000 -- (-1653.469) [-1666.914] (-1652.867) (-1678.372) * (-1659.985) (-1641.156) (-1655.126) [-1657.494] -- 8:56:33

      Average standard deviation of split frequencies: 0.068898

      45500 -- [-1653.556] (-1666.861) (-1653.495) (-1678.764) * (-1662.667) (-1641.603) (-1651.955) [-1657.271] -- 8:50:39
      46000 -- (-1651.270) (-1678.946) [-1649.475] (-1663.119) * (-1654.138) (-1644.380) (-1642.617) [-1661.556] -- 9:02:58
      46500 -- (-1655.824) [-1668.477] (-1656.492) (-1657.201) * (-1661.928) (-1657.528) (-1643.939) [-1656.136] -- 8:57:08
      47000 -- [-1648.890] (-1667.769) (-1653.809) (-1658.438) * (-1659.387) (-1661.935) (-1649.958) [-1655.002] -- 8:51:24
      47500 -- [-1652.171] (-1663.569) (-1659.672) (-1664.934) * (-1656.200) [-1657.329] (-1648.399) (-1652.196) -- 9:03:20
      48000 -- (-1650.049) (-1659.741) [-1652.684] (-1666.343) * [-1653.059] (-1659.362) (-1657.948) (-1649.109) -- 8:57:40
      48500 -- [-1654.312] (-1663.223) (-1646.871) (-1670.238) * (-1651.316) (-1654.067) (-1648.249) [-1655.537] -- 8:52:07
      49000 -- (-1653.791) [-1670.225] (-1652.637) (-1664.407) * (-1655.085) (-1650.491) [-1642.405] (-1660.993) -- 9:03:41
      49500 -- (-1659.788) [-1666.024] (-1653.980) (-1660.257) * [-1650.021] (-1658.174) (-1656.177) (-1658.923) -- 8:58:11
      50000 -- (-1656.749) [-1662.513] (-1654.888) (-1655.129) * (-1653.714) [-1659.566] (-1648.602) (-1663.005) -- 8:52:48

      Average standard deviation of split frequencies: 0.064378

      50500 -- (-1656.894) [-1678.814] (-1656.239) (-1661.856) * (-1653.540) (-1651.240) (-1646.741) [-1655.903] -- 9:04:00
      51000 -- (-1655.415) (-1672.417) [-1653.062] (-1655.563) * (-1652.449) (-1652.171) (-1648.231) [-1654.997] -- 8:58:39
      51500 -- (-1649.504) [-1669.001] (-1652.118) (-1659.813) * [-1646.057] (-1654.291) (-1657.074) (-1655.892) -- 8:53:25
      52000 -- (-1649.296) [-1660.713] (-1657.942) (-1656.232) * [-1651.493] (-1648.727) (-1656.545) (-1661.423) -- 9:04:18
      52500 -- [-1646.891] (-1660.633) (-1655.072) (-1651.921) * (-1648.417) (-1648.158) (-1662.436) [-1661.313] -- 8:59:06
      53000 -- [-1651.416] (-1651.271) (-1652.876) (-1658.906) * [-1653.979] (-1651.155) (-1653.944) (-1658.906) -- 8:54:01
      53500 -- [-1651.978] (-1659.258) (-1657.173) (-1658.576) * (-1649.292) (-1648.606) (-1655.973) [-1653.631] -- 9:04:35
      54000 -- [-1651.934] (-1661.369) (-1667.373) (-1650.949) * (-1651.991) [-1653.715] (-1652.728) (-1656.546) -- 8:59:32
      54500 -- (-1650.640) [-1662.555] (-1662.982) (-1660.147) * [-1651.370] (-1646.676) (-1657.602) (-1654.301) -- 8:54:35
      55000 -- [-1648.192] (-1665.123) (-1656.233) (-1657.025) * (-1649.129) (-1649.059) (-1652.446) [-1649.191] -- 9:04:51

      Average standard deviation of split frequencies: 0.063406

      55500 -- [-1656.451] (-1655.367) (-1663.813) (-1658.071) * (-1638.981) (-1651.492) (-1649.106) [-1652.547] -- 8:59:56
      56000 -- [-1656.912] (-1652.609) (-1660.925) (-1661.167) * (-1644.625) (-1674.403) (-1660.213) [-1654.258] -- 8:55:06
      56500 -- (-1664.040) (-1660.514) [-1654.153] (-1663.167) * (-1646.866) (-1663.846) (-1659.680) [-1645.764] -- 8:50:22
      57000 -- (-1658.369) [-1652.376] (-1657.460) (-1656.051) * (-1653.323) (-1656.784) (-1660.961) [-1655.667] -- 9:00:19
      57500 -- (-1661.948) [-1652.449] (-1656.315) (-1658.622) * (-1653.952) (-1658.380) (-1662.763) [-1647.997] -- 8:55:36
      58000 -- (-1661.155) (-1664.006) [-1665.915] (-1653.005) * (-1653.820) (-1653.655) (-1653.052) [-1647.217] -- 8:50:59
      58500 -- [-1668.742] (-1668.261) (-1650.029) (-1652.761) * (-1665.404) (-1646.623) [-1650.316] (-1643.303) -- 9:00:40
      59000 -- (-1660.937) [-1661.796] (-1649.926) (-1651.714) * [-1665.740] (-1645.939) (-1653.578) (-1644.796) -- 8:56:05
      59500 -- (-1656.079) [-1653.911] (-1650.642) (-1652.858) * (-1662.015) (-1655.581) (-1645.566) [-1645.125] -- 8:51:34
      60000 -- [-1655.274] (-1650.846) (-1663.887) (-1649.879) * (-1661.552) (-1655.847) (-1650.508) [-1650.354] -- 9:01:01

      Average standard deviation of split frequencies: 0.058667

      60500 -- [-1656.436] (-1653.286) (-1656.038) (-1658.128) * (-1661.265) (-1653.659) [-1659.092] (-1651.147) -- 8:56:32
      61000 -- [-1653.051] (-1659.271) (-1656.967) (-1647.787) * [-1664.021] (-1658.835) (-1653.710) (-1651.456) -- 8:52:08
      61500 -- (-1654.241) [-1652.071] (-1660.308) (-1659.115) * [-1655.468] (-1656.788) (-1655.039) (-1659.983) -- 9:01:20
      62000 -- [-1658.342] (-1651.886) (-1661.542) (-1650.515) * (-1659.808) (-1645.074) [-1650.865] (-1665.700) -- 8:56:58
      62500 -- (-1662.006) (-1651.769) [-1671.432] (-1659.453) * [-1653.189] (-1647.275) (-1643.676) (-1662.776) -- 8:52:40
      63000 -- [-1654.750] (-1655.202) (-1671.153) (-1659.948) * [-1651.286] (-1652.648) (-1645.330) (-1653.698) -- 9:01:38
      63500 -- (-1660.742) [-1652.153] (-1668.440) (-1654.959) * (-1651.005) (-1651.920) [-1649.520] (-1661.426) -- 8:57:22
      64000 -- [-1665.781] (-1658.346) (-1667.468) (-1652.603) * (-1657.638) [-1641.551] (-1651.756) (-1660.285) -- 8:53:10
      64500 -- [-1672.551] (-1655.111) (-1670.462) (-1654.538) * [-1651.986] (-1648.330) (-1656.901) (-1655.680) -- 9:01:56
      65000 -- [-1661.939] (-1649.399) (-1676.321) (-1651.752) * (-1652.302) (-1653.308) (-1653.501) [-1653.300] -- 8:57:45

      Average standard deviation of split frequencies: 0.055501

      65500 -- (-1662.413) (-1654.170) [-1651.586] (-1639.968) * (-1649.957) (-1645.484) [-1657.751] (-1650.446) -- 8:53:39
      66000 -- (-1656.307) (-1659.026) [-1648.751] (-1644.190) * (-1651.698) (-1660.586) [-1656.256] (-1649.296) -- 9:02:12
      66500 -- (-1658.757) (-1662.435) [-1658.333] (-1648.542) * (-1650.877) (-1664.797) [-1653.122] (-1658.791) -- 8:58:07
      67000 -- [-1657.515] (-1655.926) (-1660.945) (-1649.766) * (-1661.360) (-1663.665) [-1652.385] (-1654.737) -- 8:54:06
      67500 -- (-1653.809) [-1660.502] (-1659.925) (-1645.299) * (-1659.529) (-1657.209) (-1656.657) [-1650.132] -- 9:02:28
      68000 -- (-1649.033) [-1665.469] (-1643.820) (-1644.365) * (-1653.886) (-1652.719) (-1660.336) [-1656.127] -- 8:58:28
      68500 -- [-1650.711] (-1660.604) (-1642.364) (-1640.546) * (-1651.906) (-1661.342) (-1646.929) [-1655.178] -- 8:54:32
      69000 -- (-1650.375) [-1658.163] (-1648.114) (-1639.783) * (-1657.627) (-1657.948) (-1648.554) [-1658.958] -- 9:02:43
      69500 -- (-1645.008) [-1660.513] (-1651.376) (-1637.017) * (-1654.021) (-1655.537) [-1662.971] (-1659.322) -- 8:58:49
      70000 -- (-1651.201) [-1659.301] (-1649.699) (-1640.664) * (-1647.120) (-1660.030) (-1649.691) [-1656.185] -- 8:54:57

      Average standard deviation of split frequencies: 0.057258

      70500 -- [-1654.100] (-1660.894) (-1656.862) (-1636.491) * [-1646.030] (-1658.917) (-1654.639) (-1650.334) -- 9:02:58
      71000 -- [-1662.573] (-1665.884) (-1650.198) (-1644.681) * (-1654.058) [-1663.919] (-1650.486) (-1651.562) -- 8:59:08
      71500 -- [-1657.764] (-1662.366) (-1654.359) (-1638.873) * (-1654.558) (-1655.032) (-1654.154) [-1652.853] -- 8:55:21
      72000 -- (-1657.578) [-1658.596] (-1659.503) (-1653.354) * (-1660.034) (-1653.510) (-1653.675) [-1655.375] -- 9:03:11
      72500 -- (-1654.258) [-1658.185] (-1650.648) (-1643.626) * (-1654.595) (-1652.578) [-1651.277] (-1656.215) -- 8:59:26
      73000 -- (-1656.289) [-1660.005] (-1646.823) (-1648.838) * (-1652.503) (-1656.336) (-1658.594) [-1653.803] -- 8:55:44
      73500 -- [-1653.237] (-1667.813) (-1651.823) (-1647.466) * [-1652.432] (-1656.078) (-1653.853) (-1651.911) -- 8:52:05
      74000 -- (-1661.615) [-1663.196] (-1658.842) (-1643.175) * (-1652.308) (-1656.362) (-1657.453) [-1652.106] -- 8:59:44
      74500 -- [-1663.834] (-1657.897) (-1662.505) (-1644.354) * [-1642.832] (-1653.815) (-1657.923) (-1659.095) -- 8:56:06
      75000 -- (-1663.397) [-1654.410] (-1663.799) (-1642.149) * [-1649.223] (-1649.476) (-1660.859) (-1655.185) -- 8:52:32

      Average standard deviation of split frequencies: 0.050156

      75500 -- (-1666.903) [-1650.192] (-1659.895) (-1640.805) * (-1641.772) (-1649.414) (-1659.254) [-1646.340] -- 9:00:01
      76000 -- [-1662.644] (-1644.122) (-1650.534) (-1646.984) * (-1645.854) (-1651.776) (-1660.357) [-1651.263] -- 8:56:27
      76500 -- (-1669.422) [-1650.167] (-1651.194) (-1641.412) * (-1648.805) (-1654.037) (-1654.213) [-1647.279] -- 8:52:57
      77000 -- (-1665.164) (-1654.960) [-1648.066] (-1637.294) * [-1656.160] (-1650.457) (-1656.086) (-1645.816) -- 9:00:17
      77500 -- (-1668.913) (-1652.976) [-1642.852] (-1634.037) * (-1645.724) (-1648.259) (-1662.896) [-1644.146] -- 8:56:48
      78000 -- (-1652.489) [-1647.287] (-1648.023) (-1644.329) * [-1643.460] (-1651.556) (-1654.239) (-1649.097) -- 8:53:21
      78500 -- (-1652.296) [-1650.760] (-1649.123) (-1640.757) * (-1643.401) (-1654.511) (-1659.136) [-1647.214] -- 9:00:33
      79000 -- (-1658.955) (-1652.046) [-1655.490] (-1649.342) * (-1646.762) (-1649.540) (-1654.004) [-1649.254] -- 8:57:07
      79500 -- (-1669.698) (-1657.032) [-1656.013] (-1652.525) * (-1641.438) (-1654.836) (-1648.365) [-1650.893] -- 8:53:44
      80000 -- (-1660.837) [-1646.973] (-1655.076) (-1654.837) * [-1642.957] (-1664.064) (-1660.977) (-1654.205) -- 9:00:48

      Average standard deviation of split frequencies: 0.043537

      80500 -- (-1662.317) [-1646.839] (-1661.117) (-1656.135) * (-1642.218) (-1661.125) (-1655.887) [-1648.820] -- 8:57:26
      81000 -- [-1657.845] (-1650.954) (-1661.601) (-1649.933) * (-1652.354) (-1657.888) (-1657.080) [-1645.756] -- 8:54:06
      81500 -- (-1664.087) [-1648.414] (-1658.721) (-1643.743) * (-1646.054) (-1654.677) (-1661.195) [-1648.542] -- 9:01:02
      82000 -- (-1654.620) [-1650.938] (-1664.959) (-1638.377) * (-1648.760) (-1655.963) [-1658.645] (-1652.018) -- 8:57:44
      82500 -- (-1662.475) [-1649.546] (-1659.399) (-1648.961) * (-1643.826) (-1664.997) (-1667.178) [-1643.322] -- 8:54:28
      83000 -- [-1665.473] (-1662.625) (-1653.978) (-1640.417) * [-1650.294] (-1662.440) (-1654.084) (-1649.833) -- 8:51:14
      83500 -- (-1662.671) [-1661.476] (-1656.034) (-1647.488) * (-1643.246) [-1656.745] (-1657.435) (-1650.900) -- 8:58:01
      84000 -- (-1655.568) [-1649.346] (-1646.934) (-1644.684) * (-1647.891) (-1654.034) (-1666.066) [-1649.310] -- 8:54:48
      84500 -- (-1661.437) [-1650.569] (-1651.271) (-1653.736) * (-1644.349) (-1656.694) [-1659.802] (-1649.866) -- 8:51:38
      85000 -- (-1657.390) [-1656.436] (-1645.649) (-1643.470) * (-1648.305) (-1654.327) (-1655.704) [-1650.460] -- 8:58:17

      Average standard deviation of split frequencies: 0.039898

      85500 -- (-1662.219) [-1654.037] (-1655.678) (-1637.188) * (-1650.508) (-1654.481) [-1658.078] (-1654.194) -- 8:55:08
      86000 -- (-1657.107) [-1661.336] (-1651.462) (-1634.009) * (-1648.400) (-1661.519) (-1651.721) [-1657.973] -- 8:52:01
      86500 -- (-1660.045) [-1654.509] (-1654.345) (-1627.041) * (-1646.613) (-1644.518) (-1653.543) [-1660.117] -- 8:58:33
      87000 -- (-1665.667) [-1647.374] (-1653.857) (-1625.737) * (-1648.689) (-1652.461) [-1653.450] (-1655.319) -- 8:55:27
      87500 -- (-1664.657) [-1644.791] (-1653.896) (-1631.230) * (-1644.259) (-1654.017) (-1651.584) [-1653.322] -- 8:52:24
      88000 -- (-1653.941) (-1649.417) [-1654.861] (-1626.759) * (-1643.489) (-1660.944) (-1652.583) [-1648.322] -- 8:58:49
      88500 -- [-1661.755] (-1648.992) (-1657.395) (-1633.410) * (-1641.763) (-1654.211) [-1652.504] (-1654.093) -- 8:55:46
      89000 -- (-1655.779) [-1643.988] (-1660.043) (-1620.198) * (-1640.183) (-1648.327) (-1650.925) [-1659.078] -- 8:52:45
      89500 -- [-1654.926] (-1651.993) (-1661.132) (-1632.937) * (-1644.818) (-1652.238) [-1652.052] (-1649.605) -- 8:59:04
      90000 -- (-1656.752) [-1644.770] (-1660.546) (-1626.369) * (-1641.915) [-1653.193] (-1650.414) (-1648.953) -- 8:56:04

      Average standard deviation of split frequencies: 0.038302

      90500 -- (-1666.993) [-1643.256] (-1665.782) (-1630.143) * [-1635.527] (-1653.035) (-1657.041) (-1649.091) -- 8:53:06
      91000 -- (-1659.969) [-1647.270] (-1662.718) (-1635.189) * (-1640.384) (-1659.150) (-1652.108) [-1659.269] -- 8:59:18
      91500 -- (-1663.520) (-1635.999) [-1655.700] (-1629.736) * (-1634.503) (-1644.973) (-1661.092) [-1658.749] -- 8:56:21
      92000 -- (-1663.069) [-1640.871] (-1650.571) (-1636.361) * (-1640.965) [-1650.531] (-1659.588) (-1654.586) -- 8:53:26
      92500 -- (-1648.522) [-1650.803] (-1655.726) (-1642.198) * (-1639.864) (-1645.290) [-1654.418] (-1648.491) -- 8:59:32
      93000 -- [-1655.823] (-1648.014) (-1654.221) (-1635.283) * (-1637.895) [-1644.799] (-1649.520) (-1654.588) -- 8:56:38
      93500 -- (-1655.426) (-1647.338) [-1651.538] (-1640.109) * [-1647.255] (-1646.451) (-1651.324) (-1659.572) -- 8:53:45
      94000 -- [-1650.534] (-1651.914) (-1659.237) (-1631.071) * (-1647.270) (-1644.845) [-1650.421] (-1667.961) -- 8:59:45
      94500 -- [-1654.435] (-1643.464) (-1658.238) (-1633.028) * (-1648.755) [-1648.764] (-1653.383) (-1659.919) -- 8:56:54
      95000 -- (-1646.921) [-1648.701] (-1651.660) (-1632.378) * (-1647.640) (-1656.959) [-1646.995] (-1657.013) -- 8:54:04

      Average standard deviation of split frequencies: 0.037110

      95500 -- (-1646.174) (-1660.541) [-1656.526] (-1639.264) * (-1645.530) (-1646.888) [-1651.458] (-1646.202) -- 8:51:16
      96000 -- [-1650.247] (-1661.192) (-1656.675) (-1631.830) * (-1651.559) (-1647.874) [-1642.618] (-1650.856) -- 8:57:09
      96500 -- (-1644.615) [-1646.683] (-1662.625) (-1629.993) * (-1648.201) (-1642.836) [-1655.797] (-1640.795) -- 8:54:22
      97000 -- (-1642.593) [-1642.433] (-1667.391) (-1625.425) * (-1646.095) (-1648.039) (-1652.362) [-1646.398] -- 8:51:36
      97500 -- (-1643.685) (-1641.268) [-1657.979] (-1632.948) * (-1650.072) (-1636.530) [-1658.926] (-1649.997) -- 8:57:24
      98000 -- (-1637.888) (-1648.521) [-1664.286] (-1628.470) * (-1642.205) (-1643.498) [-1652.661] (-1652.243) -- 8:54:39
      98500 -- (-1636.438) (-1650.082) [-1662.398] (-1634.089) * (-1634.991) (-1651.502) (-1646.961) [-1652.213] -- 8:51:56
      99000 -- (-1639.832) (-1645.259) [-1654.764] (-1635.821) * (-1639.175) (-1646.547) (-1657.673) [-1645.791] -- 8:57:39
      99500 -- (-1643.558) (-1638.750) [-1660.574] (-1639.481) * (-1638.155) [-1645.540] (-1665.728) (-1641.572) -- 8:54:56
      100000 -- (-1646.583) (-1644.475) [-1667.097] (-1637.419) * (-1637.653) [-1654.050] (-1658.184) (-1638.342) -- 8:52:16

      Average standard deviation of split frequencies: 0.033749

      100500 -- (-1639.648) (-1642.973) [-1662.670] (-1643.298) * (-1638.091) (-1641.082) [-1658.134] (-1639.081) -- 8:57:53
      101000 -- (-1631.408) (-1648.228) [-1664.831] (-1644.335) * (-1641.482) [-1638.463] (-1660.401) (-1642.707) -- 8:55:13
      101500 -- (-1634.119) (-1642.141) [-1658.513] (-1629.150) * (-1649.245) (-1640.160) [-1658.665] (-1640.539) -- 8:52:34
      102000 -- (-1636.038) (-1642.766) [-1655.175] (-1639.442) * (-1646.790) [-1642.192] (-1663.782) (-1645.781) -- 8:58:06
      102500 -- (-1636.133) (-1649.294) [-1653.588] (-1627.190) * (-1643.579) [-1647.043] (-1652.663) (-1648.675) -- 8:55:29
      103000 -- (-1640.377) (-1644.328) [-1653.436] (-1633.959) * (-1651.984) (-1645.950) [-1653.419] (-1646.831) -- 8:52:52
      103500 -- (-1637.625) (-1647.614) [-1657.036] (-1630.995) * (-1649.684) (-1645.509) [-1655.104] (-1659.330) -- 8:50:18
      104000 -- (-1638.761) (-1650.030) [-1655.482] (-1631.639) * (-1640.473) (-1647.479) [-1658.233] (-1656.772) -- 8:55:44
      104500 -- (-1632.648) (-1653.755) [-1650.063] (-1633.571) * (-1643.090) (-1646.031) [-1654.778] (-1650.873) -- 8:53:10
      105000 -- (-1639.041) (-1651.112) [-1656.729] (-1636.547) * (-1647.068) (-1641.645) [-1654.459] (-1658.748) -- 8:50:37

      Average standard deviation of split frequencies: 0.034703

      105500 -- (-1634.418) (-1648.728) [-1658.817] (-1636.233) * (-1646.668) [-1644.147] (-1651.908) (-1654.320) -- 8:55:59
      106000 -- (-1634.883) (-1648.685) [-1662.879] (-1630.418) * (-1652.341) [-1649.433] (-1650.332) (-1653.473) -- 8:53:27
      106500 -- (-1643.720) (-1652.145) [-1653.652] (-1630.664) * (-1646.985) (-1651.306) [-1662.802] (-1649.783) -- 8:50:56
      107000 -- (-1641.852) (-1643.264) [-1659.374] (-1628.703) * (-1645.296) (-1649.860) [-1661.114] (-1645.554) -- 8:56:13
      107500 -- (-1647.693) (-1654.876) [-1654.136] (-1631.312) * (-1642.465) (-1650.557) (-1665.406) [-1644.947] -- 8:53:44
      108000 -- (-1642.686) (-1656.716) [-1656.239] (-1627.227) * (-1645.297) (-1656.570) [-1662.836] (-1643.553) -- 8:51:15
      108500 -- (-1634.559) (-1658.878) [-1656.900] (-1627.570) * (-1652.213) (-1649.475) [-1667.121] (-1642.412) -- 8:56:28
      109000 -- (-1638.726) (-1660.109) [-1655.165] (-1620.569) * (-1651.821) (-1646.542) [-1665.308] (-1645.021) -- 8:54:00
      109500 -- (-1645.514) [-1662.537] (-1654.356) (-1621.576) * (-1651.668) (-1656.497) [-1658.710] (-1644.731) -- 8:51:33
      110000 -- (-1643.778) (-1664.774) [-1650.459] (-1631.095) * (-1648.734) (-1652.874) [-1658.941] (-1651.512) -- 8:56:41

      Average standard deviation of split frequencies: 0.028753

      110500 -- (-1643.718) [-1666.788] (-1653.168) (-1630.627) * (-1648.118) (-1650.531) [-1656.869] (-1645.860) -- 8:54:15
      111000 -- (-1642.633) (-1663.384) [-1659.608] (-1636.955) * (-1646.111) (-1656.448) [-1650.174] (-1656.551) -- 8:51:50
      111500 -- (-1637.878) (-1655.389) [-1656.314] (-1625.839) * (-1645.525) (-1648.641) [-1653.351] (-1651.390) -- 8:49:27
      112000 -- (-1643.800) (-1650.295) [-1660.547] (-1630.660) * (-1647.919) (-1650.125) [-1660.918] (-1646.925) -- 8:54:30
      112500 -- (-1646.034) (-1654.058) [-1654.090] (-1636.795) * (-1642.189) (-1655.113) [-1662.132] (-1646.117) -- 8:52:08
      113000 -- (-1659.540) (-1647.872) [-1646.781] (-1633.789) * (-1650.717) [-1652.249] (-1661.307) (-1642.177) -- 8:49:46
      113500 -- (-1637.933) (-1647.528) [-1648.475] (-1628.276) * (-1657.694) (-1652.955) [-1659.869] (-1645.042) -- 8:54:45
      114000 -- (-1639.193) (-1647.260) [-1653.252] (-1632.523) * (-1656.784) (-1652.483) [-1661.664] (-1651.032) -- 8:52:24
      114500 -- (-1638.843) [-1650.267] (-1646.283) (-1635.205) * (-1667.239) (-1646.098) [-1664.050] (-1643.365) -- 8:50:04
      115000 -- (-1642.013) (-1647.399) [-1645.633] (-1632.874) * (-1646.206) (-1652.105) [-1671.559] (-1648.705) -- 8:54:59

      Average standard deviation of split frequencies: 0.026275

      115500 -- (-1644.240) (-1648.266) [-1650.665] (-1636.174) * (-1655.599) (-1654.189) [-1669.579] (-1652.340) -- 8:52:40
      116000 -- (-1644.126) (-1652.683) [-1648.869] (-1630.938) * (-1648.177) (-1654.021) [-1665.240] (-1649.580) -- 8:50:22
      116500 -- (-1635.431) (-1653.737) [-1651.702] (-1634.909) * (-1645.558) (-1653.981) [-1659.607] (-1642.271) -- 8:55:13
      117000 -- (-1639.439) (-1644.038) [-1650.515] (-1637.514) * (-1653.345) (-1653.631) [-1661.215] (-1642.962) -- 8:52:56
      117500 -- (-1648.371) (-1646.758) [-1651.468] (-1640.169) * (-1637.461) (-1648.653) [-1662.821] (-1645.487) -- 8:50:39
      118000 -- (-1647.224) (-1648.279) [-1653.858] (-1645.888) * (-1640.692) (-1648.167) [-1673.326] (-1640.196) -- 8:55:27
      118500 -- (-1645.296) (-1656.100) [-1658.511] (-1637.231) * (-1648.619) (-1649.781) [-1670.166] (-1641.020) -- 8:53:11
      119000 -- (-1647.706) (-1653.787) [-1650.689] (-1641.875) * (-1636.398) (-1644.051) [-1665.542] (-1639.354) -- 8:50:56
      119500 -- (-1643.756) [-1656.879] (-1661.625) (-1644.324) * (-1634.027) (-1639.253) [-1664.995] (-1635.901) -- 8:55:40
      120000 -- (-1644.319) (-1649.434) [-1658.128] (-1654.423) * (-1625.151) (-1638.619) [-1665.712] (-1650.378) -- 8:53:26

      Average standard deviation of split frequencies: 0.025085

      120500 -- (-1637.306) (-1642.620) [-1650.701] (-1643.108) * (-1631.041) (-1639.919) [-1665.571] (-1635.135) -- 8:51:13
      121000 -- (-1632.403) (-1640.073) [-1653.144] (-1632.964) * (-1626.395) (-1644.454) [-1662.715] (-1633.255) -- 8:55:53
      121500 -- (-1643.485) (-1654.051) [-1661.825] (-1628.757) * (-1628.733) (-1641.191) [-1668.510] (-1634.593) -- 8:53:40
      122000 -- (-1642.087) (-1651.281) [-1651.112] (-1629.726) * (-1634.014) [-1650.974] (-1670.091) (-1632.326) -- 8:51:29
      122500 -- (-1639.679) (-1658.540) [-1655.048] (-1630.496) * (-1636.459) (-1647.782) [-1666.929] (-1633.381) -- 8:56:05
      123000 -- (-1646.735) (-1646.461) [-1654.579] (-1626.447) * (-1629.664) (-1651.836) [-1665.789] (-1629.898) -- 8:53:54
      123500 -- (-1644.182) (-1648.832) [-1654.301] (-1624.944) * (-1625.898) [-1651.739] (-1664.202) (-1634.365) -- 8:51:44
      124000 -- (-1648.998) (-1645.290) [-1653.945] (-1627.851) * (-1627.172) (-1657.789) [-1678.617] (-1638.401) -- 8:56:18
      124500 -- (-1645.398) (-1641.152) [-1649.360] (-1633.075) * (-1627.011) (-1657.722) [-1666.214] (-1644.014) -- 8:54:08
      125000 -- (-1645.655) (-1643.074) [-1650.946] (-1618.044) * (-1625.491) (-1647.082) [-1669.635] (-1635.847) -- 8:52:00

      Average standard deviation of split frequencies: 0.027711

      125500 -- (-1657.490) [-1638.174] (-1649.655) (-1623.944) * (-1629.770) (-1635.671) [-1669.846] (-1634.035) -- 8:56:29
      126000 -- (-1661.644) (-1656.980) [-1650.525] (-1628.714) * (-1629.993) (-1644.781) [-1669.229] (-1633.193) -- 8:54:21
      126500 -- (-1656.500) (-1645.257) [-1652.206] (-1626.381) * (-1625.020) (-1649.392) [-1666.654] (-1627.043) -- 8:52:14
      127000 -- (-1656.555) [-1652.890] (-1652.676) (-1626.479) * (-1617.583) (-1648.970) [-1670.256] (-1630.795) -- 8:50:08
      127500 -- (-1650.141) [-1646.740] (-1659.928) (-1623.603) * (-1623.695) [-1648.959] (-1667.127) (-1631.047) -- 8:54:34
      128000 -- (-1646.880) (-1640.437) [-1646.337] (-1630.896) * (-1625.298) (-1650.075) [-1665.392] (-1636.450) -- 8:52:29
      128500 -- [-1652.115] (-1646.899) (-1646.453) (-1623.101) * (-1620.838) (-1650.322) [-1659.751] (-1642.007) -- 8:50:24
      129000 -- [-1659.473] (-1645.401) (-1652.958) (-1622.087) * (-1614.184) (-1655.580) [-1658.940] (-1636.482) -- 8:54:47
      129500 -- [-1652.872] (-1643.218) (-1652.854) (-1630.721) * (-1620.283) [-1644.014] (-1665.864) (-1630.298) -- 8:52:43
      130000 -- [-1649.094] (-1640.590) (-1659.690) (-1634.744) * (-1633.197) (-1652.642) [-1666.783] (-1629.244) -- 8:50:40

      Average standard deviation of split frequencies: 0.030064

      130500 -- (-1647.756) (-1645.175) [-1656.592] (-1635.419) * (-1631.025) (-1646.553) [-1670.678] (-1628.492) -- 8:54:59
      131000 -- (-1661.672) [-1648.813] (-1660.908) (-1631.656) * (-1629.644) (-1646.194) [-1663.189] (-1629.991) -- 8:52:57
      131500 -- [-1648.770] (-1655.635) (-1662.954) (-1628.472) * (-1636.412) (-1643.197) [-1668.908] (-1624.835) -- 8:50:55
      132000 -- (-1653.255) [-1660.306] (-1658.839) (-1629.307) * (-1632.537) (-1653.607) [-1662.204] (-1633.304) -- 8:55:11
      132500 -- (-1653.127) [-1647.372] (-1660.907) (-1632.990) * (-1633.844) (-1642.028) [-1663.274] (-1628.297) -- 8:53:10
      133000 -- (-1650.885) [-1641.192] (-1649.349) (-1639.510) * (-1634.124) (-1629.737) [-1665.319] (-1628.749) -- 8:51:09
      133500 -- (-1654.036) (-1646.696) [-1654.379] (-1632.714) * (-1624.735) (-1631.609) [-1670.302] (-1626.333) -- 8:55:23
      134000 -- (-1660.113) (-1640.256) (-1646.490) [-1632.084] * (-1634.099) (-1635.953) [-1656.453] (-1631.969) -- 8:53:23
      134500 -- (-1660.565) [-1633.082] (-1653.556) (-1632.020) * (-1640.059) (-1636.177) [-1660.293] (-1633.471) -- 8:51:24
      135000 -- (-1663.695) (-1643.952) (-1659.612) [-1631.651] * (-1640.207) (-1642.760) [-1657.462] (-1643.477) -- 8:55:35

      Average standard deviation of split frequencies: 0.029582

      135500 -- [-1664.891] (-1637.669) (-1671.810) (-1626.761) * (-1634.663) (-1642.014) [-1659.671] (-1632.101) -- 8:53:36
      136000 -- [-1665.755] (-1648.899) (-1663.226) (-1628.425) * (-1636.012) (-1648.234) [-1666.413] (-1628.717) -- 8:51:38
      136500 -- (-1657.705) [-1648.114] (-1658.565) (-1640.842) * (-1631.273) (-1652.180) [-1665.948] (-1632.628) -- 8:55:46
      137000 -- [-1658.177] (-1647.308) (-1662.700) (-1637.203) * (-1635.050) (-1654.040) [-1660.499] (-1643.112) -- 8:53:48
      137500 -- [-1649.459] (-1651.195) (-1662.281) (-1638.994) * (-1628.358) (-1642.256) [-1662.439] (-1638.484) -- 8:51:52
      138000 -- [-1652.269] (-1642.211) (-1652.900) (-1643.051) * (-1634.495) (-1646.250) [-1660.666] (-1640.306) -- 8:49:56
      138500 -- (-1647.628) [-1638.834] (-1654.663) (-1643.139) * (-1629.405) (-1647.249) [-1660.596] (-1643.598) -- 8:54:00
      139000 -- (-1644.646) (-1647.443) [-1647.663] (-1636.190) * (-1635.689) (-1649.809) [-1660.621] (-1632.601) -- 8:52:05
      139500 -- (-1639.752) (-1647.372) [-1655.247] (-1643.931) * (-1628.836) (-1635.014) [-1661.568] (-1633.979) -- 8:50:10
      140000 -- (-1646.143) [-1639.678] (-1660.094) (-1639.285) * (-1621.743) (-1635.672) [-1660.258] (-1637.753) -- 8:54:12

      Average standard deviation of split frequencies: 0.032530

      140500 -- (-1645.226) [-1643.063] (-1659.232) (-1640.063) * (-1625.417) (-1639.212) [-1661.488] (-1632.457) -- 8:52:18
      141000 -- (-1651.602) [-1640.701] (-1658.794) (-1627.868) * (-1629.781) (-1632.909) [-1667.727] (-1635.330) -- 8:50:24
      141500 -- (-1657.756) [-1650.800] (-1656.029) (-1633.093) * (-1631.055) (-1630.310) [-1666.543] (-1635.303) -- 8:54:24
      142000 -- (-1661.324) [-1640.881] (-1647.858) (-1632.632) * (-1632.821) (-1639.670) [-1666.372] (-1628.962) -- 8:52:31
      142500 -- (-1661.968) (-1640.105) (-1649.525) [-1631.018] * (-1624.595) (-1635.981) [-1663.797] (-1633.486) -- 8:50:38
      143000 -- (-1658.514) [-1643.557] (-1638.667) (-1632.542) * (-1631.553) (-1633.284) [-1665.426] (-1618.917) -- 8:54:35
      143500 -- [-1650.401] (-1642.133) (-1648.698) (-1627.258) * (-1619.536) (-1635.529) [-1660.234] (-1615.223) -- 8:52:43
      144000 -- (-1655.501) [-1646.997] (-1643.297) (-1626.352) * (-1619.993) (-1632.684) [-1661.184] (-1617.544) -- 8:50:52
      144500 -- (-1652.172) [-1641.650] (-1643.604) (-1630.158) * (-1624.819) (-1634.309) [-1658.896] (-1629.069) -- 8:54:46
      145000 -- (-1648.998) [-1638.212] (-1636.192) (-1631.114) * (-1619.817) (-1630.788) [-1660.901] (-1637.138) -- 8:52:55

      Average standard deviation of split frequencies: 0.033012

      145500 -- [-1645.222] (-1643.772) (-1639.959) (-1629.826) * (-1615.259) (-1638.223) [-1663.266] (-1621.839) -- 8:51:05
      146000 -- (-1644.221) [-1640.656] (-1637.629) (-1635.337) * (-1625.303) (-1625.682) [-1667.259] (-1621.736) -- 8:54:57
      146500 -- (-1649.461) [-1640.636] (-1631.834) (-1638.370) * (-1628.339) (-1621.959) [-1668.912] (-1622.109) -- 8:53:07
      147000 -- (-1648.013) [-1637.215] (-1637.794) (-1647.810) * (-1634.821) (-1628.294) [-1668.435] (-1635.723) -- 8:51:18
      147500 -- [-1647.417] (-1643.242) (-1635.941) (-1637.606) * (-1624.805) (-1636.373) [-1659.235] (-1632.529) -- 8:55:08
      148000 -- (-1655.512) [-1639.444] (-1638.290) (-1635.669) * (-1630.828) (-1631.023) [-1655.004] (-1631.567) -- 8:53:19
      148500 -- [-1647.172] (-1635.411) (-1643.320) (-1643.436) * (-1631.594) (-1634.491) [-1655.511] (-1630.112) -- 8:51:31
      149000 -- (-1651.244) (-1632.275) [-1641.217] (-1630.743) * (-1629.466) (-1628.790) [-1658.603] (-1634.371) -- 8:49:44
      149500 -- (-1640.121) [-1637.891] (-1642.518) (-1636.081) * (-1623.172) (-1634.425) [-1664.590] (-1641.546) -- 8:53:31
      150000 -- (-1645.139) (-1634.843) (-1647.629) [-1640.268] * (-1624.183) [-1628.403] (-1673.703) (-1633.958) -- 8:51:44

      Average standard deviation of split frequencies: 0.033250

      150500 -- (-1647.564) (-1629.741) [-1644.525] (-1645.532) * (-1624.918) (-1642.970) [-1669.495] (-1633.234) -- 8:49:57
      151000 -- (-1644.816) [-1633.756] (-1640.329) (-1642.302) * (-1626.310) (-1642.338) [-1671.337] (-1648.017) -- 8:53:42
      151500 -- (-1646.986) [-1635.370] (-1645.247) (-1649.562) * (-1623.823) (-1634.262) [-1673.305] (-1642.404) -- 8:51:56
      152000 -- [-1637.122] (-1633.780) (-1649.120) (-1642.382) * (-1636.693) (-1625.768) [-1681.120] (-1643.198) -- 8:50:10
      152500 -- (-1641.518) (-1638.712) (-1646.789) [-1632.872] * (-1642.823) (-1622.090) [-1680.565] (-1647.893) -- 8:53:53
      153000 -- (-1647.522) (-1625.919) [-1636.706] (-1627.555) * (-1642.841) (-1627.431) [-1676.091] (-1654.706) -- 8:52:08
      153500 -- (-1652.064) (-1633.940) (-1629.619) [-1624.786] * (-1636.217) (-1641.626) [-1668.339] (-1649.762) -- 8:50:23
      154000 -- (-1669.500) (-1640.121) (-1629.786) [-1637.566] * (-1635.986) (-1638.148) [-1665.379] (-1658.148) -- 8:54:03
      154500 -- (-1659.651) (-1644.104) (-1634.908) [-1632.964] * (-1648.277) (-1637.183) [-1661.471] (-1661.083) -- 8:52:19
      155000 -- (-1647.817) (-1625.930) (-1646.342) [-1628.073] * (-1642.934) (-1638.612) [-1662.097] (-1647.526) -- 8:50:36

      Average standard deviation of split frequencies: 0.034074

      155500 -- (-1648.664) [-1628.362] (-1642.014) (-1630.619) * (-1637.724) (-1637.745) [-1661.723] (-1644.301) -- 8:54:14
      156000 -- (-1642.568) (-1645.508) [-1640.835] (-1628.476) * (-1640.492) (-1635.909) [-1655.318] (-1652.186) -- 8:52:31
      156500 -- (-1634.778) (-1629.808) [-1652.569] (-1636.886) * (-1646.350) (-1646.231) [-1664.829] (-1651.583) -- 8:50:48
      157000 -- (-1641.067) (-1639.171) (-1650.703) [-1632.244] * (-1648.398) (-1635.655) [-1668.169] (-1650.651) -- 8:54:24
      157500 -- (-1635.740) (-1634.579) (-1647.334) [-1630.884] * (-1642.837) (-1633.326) [-1665.713] (-1646.814) -- 8:52:42
      158000 -- (-1641.818) (-1638.809) (-1644.674) [-1619.815] * (-1643.615) (-1641.545) [-1667.266] (-1643.912) -- 8:51:01
      158500 -- [-1640.443] (-1641.684) (-1643.040) (-1632.229) * (-1633.847) (-1639.509) [-1659.442] (-1650.724) -- 8:49:20
      159000 -- [-1643.667] (-1635.006) (-1652.099) (-1630.713) * (-1632.287) (-1638.477) [-1671.171] (-1645.256) -- 8:52:53
      159500 -- (-1638.491) (-1631.263) (-1645.833) [-1628.012] * (-1633.987) (-1634.129) [-1666.875] (-1649.115) -- 8:51:12
      160000 -- (-1641.451) (-1625.219) (-1641.209) [-1641.301] * (-1629.255) (-1637.220) [-1665.225] (-1644.184) -- 8:49:33

      Average standard deviation of split frequencies: 0.037165

      160500 -- (-1637.313) (-1631.538) (-1642.325) [-1646.759] * (-1635.386) (-1634.007) [-1666.004] (-1645.508) -- 8:53:04
      161000 -- (-1641.331) (-1626.686) (-1643.284) [-1643.828] * (-1632.219) (-1638.928) [-1671.157] (-1640.927) -- 8:51:24
      161500 -- (-1642.082) (-1628.340) (-1634.684) [-1630.044] * (-1641.330) (-1627.960) [-1657.869] (-1643.633) -- 8:49:45
      162000 -- (-1635.375) (-1639.429) (-1640.860) [-1634.377] * (-1640.720) (-1630.401) [-1663.487] (-1645.846) -- 8:53:14
      162500 -- (-1638.447) (-1631.853) (-1637.641) [-1635.117] * (-1625.467) (-1626.377) [-1664.294] (-1647.017) -- 8:51:36
      163000 -- [-1641.942] (-1633.984) (-1646.652) (-1634.184) * (-1628.995) (-1637.255) [-1668.987] (-1644.853) -- 8:49:57
      163500 -- (-1640.854) (-1628.749) (-1637.719) [-1638.138] * (-1631.660) (-1636.044) [-1672.576] (-1645.607) -- 8:53:25
      164000 -- (-1642.544) (-1622.257) (-1644.391) [-1630.962] * (-1630.310) (-1629.444) [-1671.563] (-1643.156) -- 8:51:47
      164500 -- (-1654.096) (-1623.645) (-1643.073) [-1635.993] * (-1625.772) (-1633.114) [-1674.392] (-1642.539) -- 8:50:09
      165000 -- (-1648.225) (-1628.808) (-1638.347) [-1633.670] * (-1623.421) (-1629.174) [-1666.035] (-1642.076) -- 8:53:35

      Average standard deviation of split frequencies: 0.041569

      165500 -- (-1650.345) (-1635.141) (-1629.878) [-1629.400] * (-1626.122) (-1635.965) [-1662.404] (-1646.790) -- 8:51:58
      166000 -- (-1650.368) (-1636.153) (-1628.637) [-1626.250] * (-1623.533) (-1634.697) [-1666.318] (-1653.070) -- 8:50:21
      166500 -- (-1650.762) (-1634.034) (-1627.844) [-1634.898] * (-1625.610) (-1628.819) [-1664.072] (-1650.072) -- 8:53:45
      167000 -- (-1651.313) (-1627.586) (-1639.167) [-1632.629] * (-1632.299) (-1626.679) [-1667.790] (-1644.809) -- 8:52:08
      167500 -- (-1642.281) (-1641.812) (-1628.737) [-1629.417] * (-1634.916) (-1629.286) [-1665.520] (-1646.372) -- 8:50:33
      168000 -- (-1651.075) (-1641.906) (-1632.079) [-1628.921] * (-1625.520) (-1631.207) [-1664.387] (-1640.746) -- 8:48:58
      168500 -- (-1655.787) (-1637.293) (-1634.538) [-1636.960] * (-1628.153) (-1631.380) [-1666.680] (-1643.202) -- 8:52:19
      169000 -- (-1650.552) [-1641.830] (-1642.342) (-1637.018) * (-1632.241) (-1626.046) [-1658.218] (-1645.993) -- 8:50:44
      169500 -- (-1663.054) (-1633.908) (-1639.087) [-1640.455] * (-1625.605) (-1632.517) [-1657.949] (-1643.072) -- 8:49:10
      170000 -- [-1659.653] (-1625.095) (-1627.226) (-1627.774) * (-1622.450) (-1625.921) [-1660.453] (-1645.281) -- 8:52:29

      Average standard deviation of split frequencies: 0.043146

      170500 -- (-1647.644) [-1627.741] (-1640.306) (-1629.911) * (-1626.001) (-1634.404) [-1664.195] (-1645.299) -- 8:50:55
      171000 -- (-1647.701) [-1621.703] (-1644.945) (-1632.930) * (-1629.536) (-1630.349) [-1670.781] (-1653.626) -- 8:49:22
      171500 -- [-1646.509] (-1630.051) (-1638.404) (-1643.538) * (-1630.112) (-1626.116) [-1657.868] (-1643.501) -- 8:52:39
      172000 -- [-1652.648] (-1642.218) (-1638.362) (-1639.844) * (-1625.014) (-1626.329) [-1667.886] (-1652.284) -- 8:51:06
      172500 -- (-1644.506) [-1637.775] (-1640.878) (-1636.653) * (-1628.888) (-1626.460) [-1664.573] (-1651.047) -- 8:49:34
      173000 -- (-1654.447) (-1647.605) (-1647.033) [-1624.402] * (-1634.211) (-1630.368) [-1669.943] (-1652.591) -- 8:52:49
      173500 -- [-1657.753] (-1634.998) (-1634.825) (-1627.531) * (-1631.308) (-1626.244) [-1666.052] (-1653.408) -- 8:51:17
      174000 -- [-1657.178] (-1644.072) (-1647.060) (-1621.898) * (-1627.834) (-1627.569) [-1667.621] (-1644.593) -- 8:49:45
      174500 -- (-1658.318) (-1621.934) (-1633.739) [-1626.303] * (-1627.435) (-1617.484) [-1677.672] (-1654.317) -- 8:52:59
      175000 -- (-1663.523) (-1634.696) (-1631.039) [-1624.659] * (-1639.574) (-1629.803) [-1675.429] (-1655.178) -- 8:51:28

      Average standard deviation of split frequencies: 0.045441

      175500 -- (-1649.894) (-1623.527) (-1628.207) [-1626.442] * (-1647.519) (-1629.055) [-1666.244] (-1659.786) -- 8:49:56
      176000 -- [-1650.462] (-1623.705) (-1628.074) (-1632.734) * (-1645.725) (-1633.298) [-1664.187] (-1656.553) -- 8:53:09
      176500 -- [-1654.648] (-1633.083) (-1628.629) (-1632.689) * (-1641.690) (-1639.410) [-1664.998] (-1651.468) -- 8:51:38
      177000 -- [-1656.493] (-1636.078) (-1627.422) (-1643.392) * (-1632.834) (-1630.080) [-1671.026] (-1644.629) -- 8:50:07
      177500 -- [-1663.329] (-1639.678) (-1620.436) (-1635.490) * (-1633.839) (-1636.631) [-1672.926] (-1637.620) -- 8:53:18
      178000 -- [-1659.626] (-1637.147) (-1634.330) (-1635.326) * (-1634.019) (-1628.295) [-1673.687] (-1640.567) -- 8:51:48
      178500 -- [-1666.735] (-1632.559) (-1625.126) (-1629.077) * (-1636.540) (-1627.815) [-1662.459] (-1645.503) -- 8:50:18
      179000 -- (-1665.711) (-1631.933) (-1639.113) [-1625.660] * [-1624.665] (-1636.925) (-1670.716) (-1643.379) -- 8:48:49
      179500 -- [-1666.451] (-1632.439) (-1644.114) (-1623.961) * (-1622.819) (-1624.315) [-1679.175] (-1652.712) -- 8:51:58
      180000 -- [-1663.790] (-1634.660) (-1637.928) (-1627.056) * (-1629.834) (-1624.248) [-1674.460] (-1640.032) -- 8:50:29

      Average standard deviation of split frequencies: 0.043502

      180500 -- [-1656.595] (-1628.125) (-1632.361) (-1629.038) * (-1618.960) (-1619.850) [-1665.192] (-1638.021) -- 8:49:00
      181000 -- (-1655.376) [-1625.833] (-1630.567) (-1614.686) * (-1622.777) (-1625.538) [-1671.018] (-1648.611) -- 8:52:08
      181500 -- [-1652.722] (-1625.199) (-1627.694) (-1628.334) * (-1624.841) (-1636.285) [-1668.091] (-1643.986) -- 8:50:39
      182000 -- [-1653.347] (-1626.178) (-1629.756) (-1627.450) * (-1626.357) (-1638.669) [-1670.916] (-1643.613) -- 8:49:12
      182500 -- [-1645.063] (-1632.032) (-1633.413) (-1625.720) * (-1641.852) (-1630.634) [-1677.937] (-1641.638) -- 8:52:17
      183000 -- (-1663.417) (-1631.431) (-1635.656) [-1621.259] * (-1633.616) (-1625.118) [-1670.506] (-1645.098) -- 8:50:50
      183500 -- [-1659.846] (-1627.948) (-1632.685) (-1624.734) * (-1638.655) (-1617.212) [-1670.008] (-1652.450) -- 8:49:23
      184000 -- [-1650.403] (-1629.852) (-1635.486) (-1622.365) * (-1640.630) (-1615.534) [-1665.404] (-1640.966) -- 8:52:27
      184500 -- [-1650.223] (-1632.701) (-1636.220) (-1622.252) * (-1635.316) (-1620.170) [-1667.453] (-1637.872) -- 8:51:00
      185000 -- [-1649.435] (-1626.426) (-1635.180) (-1614.630) * (-1634.521) (-1630.979) [-1659.280] (-1646.925) -- 8:49:33

      Average standard deviation of split frequencies: 0.043959

      185500 -- (-1647.350) (-1626.256) (-1639.836) [-1622.943] * [-1635.427] (-1626.125) (-1656.217) (-1645.689) -- 8:52:36
      186000 -- [-1646.985] (-1632.698) (-1635.610) (-1627.404) * (-1636.620) (-1611.720) [-1657.006] (-1634.610) -- 8:51:10
      186500 -- [-1651.732] (-1629.228) (-1632.179) (-1628.411) * (-1634.540) (-1615.970) [-1654.019] (-1641.281) -- 8:49:44
      187000 -- (-1656.999) (-1634.592) [-1625.175] (-1618.451) * (-1638.316) (-1617.357) [-1654.145] (-1641.484) -- 8:52:45
      187500 -- [-1650.170] (-1633.479) (-1624.836) (-1624.922) * (-1638.206) (-1623.521) [-1663.997] (-1643.338) -- 8:51:20
      188000 -- [-1653.465] (-1632.993) (-1623.087) (-1620.576) * (-1632.123) (-1629.637) [-1658.646] (-1648.075) -- 8:49:54
      188500 -- (-1650.940) [-1629.650] (-1621.829) (-1613.237) * (-1631.069) (-1633.155) [-1654.385] (-1644.265) -- 8:52:54
      189000 -- [-1659.807] (-1620.409) (-1623.556) (-1612.940) * (-1631.197) (-1629.246) [-1657.915] (-1645.264) -- 8:51:29
      189500 -- (-1671.581) (-1620.222) [-1617.479] (-1614.303) * (-1637.832) (-1622.408) [-1657.917] (-1643.698) -- 8:50:05
      190000 -- [-1660.301] (-1624.145) (-1624.470) (-1613.211) * [-1643.976] (-1620.703) (-1668.510) (-1645.054) -- 8:48:41

      Average standard deviation of split frequencies: 0.044077

      190500 -- [-1658.960] (-1612.490) (-1620.018) (-1622.462) * (-1633.475) (-1629.455) (-1665.846) [-1649.184] -- 8:51:38
      191000 -- [-1653.690] (-1619.522) (-1634.383) (-1625.698) * [-1633.778] (-1618.236) (-1663.764) (-1635.334) -- 8:50:15
      191500 -- [-1655.241] (-1620.434) (-1634.177) (-1625.064) * (-1627.947) (-1623.187) [-1654.323] (-1636.130) -- 8:53:11
      192000 -- [-1659.391] (-1614.611) (-1626.861) (-1622.336) * (-1633.567) (-1621.414) [-1655.189] (-1635.085) -- 8:51:48
      192500 -- [-1653.260] (-1617.387) (-1625.601) (-1627.522) * (-1641.825) (-1624.716) [-1660.329] (-1630.144) -- 8:50:25
      193000 -- [-1658.263] (-1621.653) (-1628.993) (-1615.946) * (-1632.862) (-1616.480) [-1666.570] (-1641.645) -- 8:49:02
      193500 -- [-1662.704] (-1627.196) (-1632.235) (-1614.467) * (-1634.340) (-1617.116) [-1668.884] (-1640.064) -- 8:51:57
      194000 -- [-1654.333] (-1635.182) (-1625.890) (-1622.150) * [-1649.241] (-1612.820) (-1663.038) (-1646.796) -- 8:50:34
      194500 -- [-1656.268] (-1645.289) (-1627.071) (-1624.294) * (-1627.336) (-1611.610) [-1657.381] (-1642.936) -- 8:49:12
      195000 -- [-1656.598] (-1640.619) (-1634.753) (-1622.647) * (-1633.253) (-1618.416) [-1646.573] (-1643.137) -- 8:52:06

      Average standard deviation of split frequencies: 0.045946

      195500 -- [-1649.398] (-1631.159) (-1632.244) (-1623.266) * [-1631.869] (-1621.259) (-1655.254) (-1636.748) -- 8:50:44
      196000 -- [-1645.185] (-1625.379) (-1644.211) (-1636.368) * (-1628.550) (-1612.960) [-1661.109] (-1628.829) -- 8:49:22
      196500 -- [-1649.196] (-1622.108) (-1638.488) (-1630.804) * (-1632.477) (-1613.469) [-1652.055] (-1624.007) -- 8:52:15
      197000 -- (-1651.170) (-1628.869) (-1642.865) [-1627.235] * (-1636.242) (-1627.990) [-1658.187] (-1620.990) -- 8:50:53
      197500 -- (-1651.742) (-1634.665) (-1647.139) [-1618.315] * (-1625.540) (-1617.354) [-1662.226] (-1623.163) -- 8:49:32
      198000 -- (-1648.312) (-1633.440) (-1633.397) [-1618.818] * (-1618.071) (-1614.337) [-1649.897] (-1629.565) -- 8:52:23
      198500 -- (-1651.580) (-1646.700) [-1638.752] (-1621.385) * [-1618.128] (-1622.950) (-1654.934) (-1639.293) -- 8:51:02
      199000 -- [-1645.394] (-1631.803) (-1636.752) (-1625.065) * (-1626.369) (-1612.278) [-1654.827] (-1637.344) -- 8:49:42
      199500 -- (-1649.793) [-1632.316] (-1634.401) (-1627.662) * [-1617.278] (-1617.291) (-1660.183) (-1632.928) -- 8:52:32
      200000 -- [-1654.046] (-1628.856) (-1632.611) (-1619.017) * [-1610.022] (-1608.638) (-1652.982) (-1631.793) -- 8:51:12

      Average standard deviation of split frequencies: 0.046283

      200500 -- [-1645.190] (-1631.035) (-1633.166) (-1621.446) * (-1625.102) [-1605.136] (-1663.450) (-1633.507) -- 8:49:52
      201000 -- [-1648.652] (-1634.046) (-1634.589) (-1618.765) * [-1628.789] (-1606.835) (-1658.869) (-1636.958) -- 8:52:40
      201500 -- [-1639.508] (-1627.785) (-1630.065) (-1622.447) * (-1630.516) [-1605.451] (-1657.676) (-1628.752) -- 8:51:20
      202000 -- (-1646.785) (-1617.699) [-1625.362] (-1628.838) * (-1620.249) (-1612.780) [-1659.598] (-1626.780) -- 8:50:01
      202500 -- (-1653.301) (-1627.841) (-1620.063) [-1629.496] * (-1621.434) [-1613.825] (-1653.899) (-1632.876) -- 8:52:48
      203000 -- (-1652.107) (-1631.960) [-1617.125] (-1634.946) * (-1621.452) (-1613.752) [-1653.182] (-1636.067) -- 8:51:29
      203500 -- (-1652.168) (-1632.745) [-1614.696] (-1629.444) * (-1626.658) (-1613.869) [-1650.619] (-1638.571) -- 8:50:11
      204000 -- (-1638.547) (-1630.165) [-1616.727] (-1628.138) * (-1632.437) (-1618.250) [-1653.778] (-1636.564) -- 8:52:56
      204500 -- (-1645.744) (-1615.215) [-1615.290] (-1626.711) * (-1637.959) (-1619.822) [-1648.776] (-1631.769) -- 8:51:38
      205000 -- (-1647.663) (-1622.444) (-1624.232) [-1623.333] * [-1632.458] (-1612.167) (-1657.594) (-1629.692) -- 8:50:20

      Average standard deviation of split frequencies: 0.045573

      205500 -- (-1651.425) [-1615.193] (-1625.908) (-1622.981) * (-1629.542) (-1620.212) [-1654.008] (-1624.680) -- 8:53:04
      206000 -- (-1646.927) (-1619.842) (-1623.473) [-1615.935] * (-1625.375) (-1616.511) [-1653.146] (-1621.745) -- 8:51:46
      206500 -- [-1649.243] (-1620.226) (-1613.956) (-1612.851) * [-1623.728] (-1613.346) (-1652.597) (-1616.940) -- 8:50:29
      207000 -- [-1651.119] (-1617.988) (-1611.717) (-1615.347) * (-1616.790) [-1612.044] (-1659.134) (-1619.126) -- 8:53:12
      207500 -- [-1648.339] (-1616.202) (-1620.109) (-1626.666) * [-1619.743] (-1615.750) (-1663.103) (-1623.029) -- 8:51:55
      208000 -- [-1647.102] (-1621.559) (-1616.565) (-1619.511) * (-1623.867) [-1615.413] (-1657.782) (-1614.506) -- 8:50:38
      208500 -- [-1643.996] (-1632.583) (-1622.560) (-1616.705) * (-1628.455) (-1613.087) [-1657.019] (-1618.759) -- 8:53:20
      209000 -- [-1648.234] (-1638.987) (-1630.607) (-1622.573) * (-1624.958) (-1610.042) [-1646.185] (-1618.864) -- 8:52:03
      209500 -- [-1636.940] (-1628.716) (-1627.605) (-1626.081) * (-1629.954) (-1615.371) [-1643.552] (-1631.407) -- 8:50:46
      210000 -- (-1654.133) (-1625.665) [-1616.361] (-1631.582) * (-1636.427) (-1615.767) [-1647.375] (-1631.025) -- 8:49:30

      Average standard deviation of split frequencies: 0.045057

      210500 -- [-1651.182] (-1625.792) (-1633.111) (-1625.647) * (-1626.252) (-1615.138) [-1652.708] (-1620.356) -- 8:52:11
      211000 -- [-1640.079] (-1621.459) (-1626.442) (-1618.323) * (-1623.790) (-1612.158) [-1650.623] (-1632.257) -- 8:50:55
      211500 -- [-1645.566] (-1625.877) (-1615.450) (-1620.866) * (-1627.963) (-1623.179) [-1654.685] (-1624.172) -- 8:49:39
      212000 -- [-1647.010] (-1632.322) (-1622.852) (-1621.657) * (-1622.280) (-1614.335) [-1656.611] (-1619.449) -- 8:52:19
      212500 -- [-1650.033] (-1635.873) (-1635.098) (-1622.853) * (-1617.264) (-1621.934) [-1659.853] (-1625.787) -- 8:51:04
      213000 -- [-1644.628] (-1632.239) (-1629.116) (-1625.702) * (-1626.586) (-1610.790) [-1647.862] (-1633.779) -- 8:49:48
      213500 -- [-1654.977] (-1632.617) (-1626.361) (-1623.468) * (-1624.902) (-1615.777) [-1659.660] (-1629.404) -- 8:52:27
      214000 -- [-1644.958] (-1627.936) (-1624.958) (-1622.773) * (-1622.461) (-1616.750) [-1660.196] (-1628.909) -- 8:51:12
      214500 -- [-1649.841] (-1624.334) (-1625.609) (-1616.207) * (-1621.665) (-1611.647) [-1655.014] (-1628.457) -- 8:49:57
      215000 -- (-1651.067) [-1633.762] (-1630.635) (-1627.285) * (-1622.333) (-1608.969) [-1656.296] (-1622.603) -- 8:52:35

      Average standard deviation of split frequencies: 0.043612

      215500 -- [-1649.143] (-1638.682) (-1627.528) (-1624.900) * (-1619.713) (-1618.358) [-1658.544] (-1617.141) -- 8:51:20
      216000 -- [-1659.622] (-1629.904) (-1635.862) (-1630.735) * (-1616.174) (-1617.471) [-1656.483] (-1614.886) -- 8:50:06
      216500 -- [-1651.161] (-1626.474) (-1626.529) (-1628.296) * [-1617.044] (-1609.072) (-1654.473) (-1619.609) -- 8:52:42
      217000 -- [-1651.668] (-1634.802) (-1623.696) (-1625.856) * (-1620.397) (-1608.164) [-1657.001] (-1616.705) -- 8:51:28
      217500 -- (-1652.224) [-1639.416] (-1626.688) (-1620.745) * (-1630.030) (-1617.020) [-1658.632] (-1622.360) -- 8:50:15
      218000 -- [-1646.769] (-1641.317) (-1623.245) (-1629.031) * (-1619.831) (-1615.489) [-1662.821] (-1628.557) -- 8:52:50
      218500 -- [-1647.748] (-1657.401) (-1626.980) (-1622.113) * (-1622.555) (-1616.314) [-1654.391] (-1621.940) -- 8:51:36
      219000 -- (-1650.218) (-1646.867) [-1620.174] (-1637.330) * (-1625.924) (-1615.012) [-1657.411] (-1626.192) -- 8:50:23
      219500 -- [-1644.466] (-1649.319) (-1626.605) (-1635.262) * (-1618.277) (-1620.587) [-1655.632] (-1633.734) -- 8:52:57
      220000 -- (-1649.496) (-1630.634) [-1629.451] (-1626.397) * [-1628.012] (-1623.261) (-1663.716) (-1625.672) -- 8:51:44

      Average standard deviation of split frequencies: 0.043683

      220500 -- (-1651.636) (-1637.410) [-1629.368] (-1620.392) * (-1611.419) (-1630.834) [-1663.318] (-1624.090) -- 8:50:31
      221000 -- (-1648.167) (-1627.144) [-1638.784] (-1628.476) * [-1620.603] (-1627.873) (-1667.402) (-1624.328) -- 8:53:04
      221500 -- (-1644.741) (-1631.524) [-1632.030] (-1630.791) * (-1617.593) (-1627.168) [-1663.020] (-1631.267) -- 8:51:52
      222000 -- (-1649.542) (-1629.159) [-1625.008] (-1627.460) * (-1622.560) (-1626.153) [-1651.098] (-1625.737) -- 8:50:39
      222500 -- (-1647.628) (-1637.213) [-1623.152] (-1634.718) * [-1626.433] (-1616.616) (-1660.593) (-1640.584) -- 8:53:11
      223000 -- (-1643.539) (-1645.336) [-1625.490] (-1627.462) * [-1627.620] (-1621.573) (-1668.138) (-1630.341) -- 8:51:59
      223500 -- (-1639.286) (-1643.057) [-1628.599] (-1626.279) * (-1628.594) (-1625.104) [-1672.805] (-1632.026) -- 8:50:48
      224000 -- (-1637.529) (-1645.272) [-1622.861] (-1616.817) * (-1632.395) (-1621.160) [-1661.579] (-1623.913) -- 8:53:18
      224500 -- (-1643.655) (-1630.066) [-1630.324] (-1611.281) * (-1634.367) (-1628.157) [-1660.217] (-1620.500) -- 8:52:07
      225000 -- (-1645.780) (-1627.533) [-1631.755] (-1614.262) * (-1622.083) (-1630.577) [-1656.608] (-1627.929) -- 8:50:56

      Average standard deviation of split frequencies: 0.042636

      225500 -- (-1653.074) (-1641.605) [-1622.981] (-1617.092) * (-1624.552) (-1632.396) [-1657.794] (-1641.850) -- 8:53:25
      226000 -- (-1654.150) (-1640.138) [-1635.729] (-1628.345) * [-1621.819] (-1634.481) (-1661.414) (-1641.253) -- 8:52:14
      226500 -- (-1643.109) (-1643.753) [-1620.638] (-1625.402) * [-1621.073] (-1636.863) (-1658.253) (-1634.763) -- 8:51:03
      227000 -- (-1648.349) (-1645.261) [-1620.241] (-1629.686) * [-1617.406] (-1638.329) (-1653.345) (-1629.666) -- 8:53:32
      227500 -- (-1657.455) (-1650.369) [-1622.460] (-1627.186) * [-1612.776] (-1633.826) (-1656.954) (-1627.356) -- 8:52:21
      228000 -- (-1655.120) [-1642.996] (-1620.835) (-1632.838) * (-1617.521) (-1628.973) [-1662.336] (-1621.309) -- 8:51:11
      228500 -- (-1663.665) (-1641.743) [-1631.799] (-1625.581) * (-1621.328) (-1631.860) [-1659.847] (-1638.425) -- 8:53:39
      229000 -- (-1657.874) (-1628.158) [-1619.041] (-1630.342) * [-1621.945] (-1629.768) (-1656.760) (-1636.027) -- 8:52:29
      229500 -- (-1649.994) (-1626.400) [-1619.100] (-1619.414) * (-1617.355) (-1620.484) [-1660.434] (-1640.952) -- 8:51:19
      230000 -- (-1647.304) (-1635.148) [-1617.110] (-1631.792) * [-1617.088] (-1627.225) (-1660.640) (-1630.074) -- 8:53:45

      Average standard deviation of split frequencies: 0.043471

      230500 -- (-1654.348) (-1635.803) [-1624.089] (-1629.507) * (-1623.092) (-1623.625) [-1645.016] (-1633.388) -- 8:52:36
      231000 -- (-1659.855) (-1629.205) [-1615.574] (-1626.242) * (-1616.726) (-1622.942) [-1648.875] (-1621.767) -- 8:51:26
      231500 -- (-1656.465) (-1645.858) [-1623.770] (-1625.248) * (-1617.450) (-1618.284) [-1650.384] (-1621.043) -- 8:50:17
      232000 -- (-1645.975) [-1636.370] (-1636.027) (-1625.463) * (-1616.498) (-1615.473) [-1642.653] (-1617.295) -- 8:52:43
      232500 -- (-1643.724) (-1636.644) [-1620.326] (-1629.768) * (-1618.354) [-1615.249] (-1653.500) (-1618.914) -- 8:51:34
      233000 -- (-1648.407) (-1632.525) [-1625.391] (-1625.825) * (-1620.970) (-1612.347) [-1657.883] (-1614.572) -- 8:50:25
      233500 -- (-1648.280) (-1630.136) [-1622.790] (-1626.640) * [-1623.676] (-1605.318) (-1652.727) (-1625.069) -- 8:52:49
      234000 -- (-1650.887) (-1629.906) [-1625.971] (-1622.379) * (-1626.403) (-1614.974) [-1657.070] (-1631.864) -- 8:51:41
      234500 -- (-1654.894) (-1630.041) [-1619.810] (-1623.940) * (-1627.136) (-1604.177) [-1654.880] (-1633.430) -- 8:50:32
      235000 -- (-1647.050) (-1633.986) [-1618.628] (-1619.137) * (-1632.263) (-1621.824) [-1654.811] (-1622.799) -- 8:52:56

      Average standard deviation of split frequencies: 0.044148

      235500 -- [-1641.743] (-1632.999) (-1623.530) (-1622.886) * (-1634.886) (-1618.598) [-1655.245] (-1623.810) -- 8:51:48
      236000 -- (-1645.237) (-1627.450) [-1620.508] (-1626.097) * (-1622.324) (-1614.295) [-1656.557] (-1626.358) -- 8:50:40
      236500 -- (-1644.438) (-1635.285) [-1620.247] (-1630.326) * [-1616.911] (-1612.323) (-1649.284) (-1626.132) -- 8:53:03
      237000 -- (-1646.474) (-1639.674) [-1618.397] (-1619.275) * (-1620.911) (-1619.924) (-1648.378) [-1623.709] -- 8:51:55
      237500 -- (-1640.727) (-1636.902) [-1618.639] (-1624.177) * (-1624.583) (-1624.480) (-1648.731) [-1627.754] -- 8:50:48
      238000 -- (-1644.883) (-1643.436) [-1619.218] (-1625.731) * (-1631.036) (-1627.133) (-1656.976) [-1630.184] -- 8:53:09
      238500 -- (-1657.707) (-1636.319) [-1630.118] (-1630.391) * (-1633.123) (-1628.339) [-1650.977] (-1621.633) -- 8:52:02
      239000 -- (-1648.707) (-1634.503) [-1628.056] (-1622.923) * (-1627.953) (-1640.371) [-1650.867] (-1621.316) -- 8:50:55
      239500 -- (-1649.647) (-1623.434) [-1636.905] (-1622.251) * (-1619.069) (-1624.293) [-1653.520] (-1617.114) -- 8:53:16
      240000 -- [-1637.452] (-1623.914) (-1631.817) (-1628.360) * (-1627.912) (-1619.713) [-1656.055] (-1618.454) -- 8:52:09

      Average standard deviation of split frequencies: 0.043734

      240500 -- [-1644.285] (-1636.309) (-1631.275) (-1627.857) * (-1628.846) (-1620.908) [-1650.298] (-1633.183) -- 8:51:02
      241000 -- (-1641.309) (-1629.870) (-1629.975) [-1635.981] * (-1631.296) (-1618.213) (-1651.512) [-1641.212] -- 8:53:22
      241500 -- [-1647.875] (-1634.091) (-1626.493) (-1623.703) * (-1646.113) (-1621.370) [-1647.745] (-1633.370) -- 8:52:16
      242000 -- [-1644.297] (-1637.752) (-1636.583) (-1632.233) * (-1648.105) (-1624.104) [-1639.272] (-1628.894) -- 8:51:09
      242500 -- [-1650.088] (-1632.508) (-1636.943) (-1631.231) * (-1637.617) (-1630.089) [-1639.349] (-1618.150) -- 8:53:28
      243000 -- [-1649.477] (-1635.191) (-1640.793) (-1629.903) * (-1637.793) (-1634.888) [-1648.252] (-1619.972) -- 8:52:22
      243500 -- [-1645.924] (-1630.415) (-1637.185) (-1631.907) * (-1634.716) (-1636.579) [-1644.060] (-1618.290) -- 8:51:16
      244000 -- [-1642.754] (-1621.920) (-1636.608) (-1640.101) * [-1634.338] (-1636.677) (-1651.066) (-1628.656) -- 8:53:35
      244500 -- (-1641.394) (-1630.883) [-1635.040] (-1628.834) * (-1640.480) (-1648.237) [-1646.625] (-1628.817) -- 8:52:29
      245000 -- [-1643.717] (-1620.624) (-1636.431) (-1629.123) * [-1631.623] (-1648.241) (-1644.366) (-1632.300) -- 8:51:23

      Average standard deviation of split frequencies: 0.042522

      245500 -- (-1643.912) (-1624.764) [-1632.178] (-1637.073) * (-1632.704) (-1640.967) (-1655.236) [-1637.886] -- 8:53:41
      246000 -- (-1646.337) (-1623.541) [-1626.726] (-1628.699) * [-1619.123] (-1630.422) (-1649.820) (-1633.033) -- 8:52:35
      246500 -- (-1648.628) (-1622.670) [-1637.251] (-1631.803) * [-1615.730] (-1628.485) (-1646.193) (-1638.234) -- 8:51:30
      247000 -- (-1646.968) (-1637.532) [-1632.848] (-1626.079) * [-1620.890] (-1630.655) (-1646.999) (-1628.436) -- 8:53:47
      247500 -- (-1650.013) (-1627.885) [-1637.663] (-1623.089) * (-1630.280) (-1633.997) (-1643.588) [-1620.887] -- 8:52:42
      248000 -- (-1657.205) (-1641.958) [-1635.788] (-1646.238) * (-1628.420) (-1631.553) [-1638.264] (-1624.158) -- 8:51:37
      248500 -- (-1651.695) (-1634.441) [-1635.234] (-1640.360) * (-1622.379) [-1627.381] (-1634.676) (-1625.162) -- 8:53:53
      249000 -- (-1648.392) (-1630.204) [-1634.848] (-1622.833) * (-1636.456) (-1629.179) [-1636.337] (-1626.275) -- 8:52:48
      249500 -- (-1644.311) (-1621.325) [-1626.797] (-1623.293) * (-1624.705) (-1624.943) (-1635.214) [-1621.658] -- 8:51:44
      250000 -- (-1640.988) (-1624.361) [-1635.428] (-1618.304) * [-1630.526] (-1624.775) (-1636.846) (-1616.874) -- 8:53:59

      Average standard deviation of split frequencies: 0.040725

      250500 -- (-1631.899) (-1626.682) [-1621.907] (-1631.716) * (-1638.661) (-1624.812) [-1643.540] (-1617.401) -- 8:52:54
      251000 -- (-1645.619) (-1621.615) [-1619.476] (-1625.418) * (-1632.673) (-1621.822) [-1642.663] (-1617.894) -- 8:51:50
      251500 -- [-1645.781] (-1628.216) (-1617.595) (-1612.666) * [-1618.488] (-1627.781) (-1639.399) (-1627.517) -- 8:54:04
      252000 -- (-1638.025) (-1638.486) [-1616.382] (-1621.910) * (-1620.338) (-1624.002) [-1647.520] (-1637.450) -- 8:53:00
      252500 -- (-1629.003) (-1628.658) [-1620.385] (-1630.990) * [-1613.977] (-1635.257) (-1653.732) (-1644.972) -- 8:51:57
      253000 -- (-1649.853) (-1625.734) [-1623.717] (-1636.770) * (-1622.810) (-1636.461) [-1646.281] (-1637.880) -- 8:54:10
      253500 -- (-1638.574) (-1633.128) [-1614.142] (-1632.562) * (-1617.011) (-1639.623) [-1645.897] (-1633.009) -- 8:53:06
      254000 -- (-1642.733) (-1634.236) [-1630.736] (-1629.859) * (-1622.199) (-1635.824) [-1646.401] (-1636.178) -- 8:52:03
      254500 -- (-1639.487) (-1625.702) [-1624.765] (-1628.229) * (-1628.599) (-1634.174) [-1647.157] (-1635.901) -- 8:51:00
      255000 -- (-1637.194) (-1629.373) [-1634.636] (-1622.720) * [-1625.361] (-1636.323) (-1645.874) (-1636.245) -- 8:53:12

      Average standard deviation of split frequencies: 0.040168

      255500 -- [-1644.721] (-1634.847) (-1621.307) (-1616.689) * (-1636.098) (-1631.223) (-1655.326) [-1628.746] -- 8:52:09
      256000 -- (-1647.366) (-1624.341) [-1623.068] (-1622.731) * (-1625.027) (-1644.899) [-1652.155] (-1624.343) -- 8:51:07
      256500 -- (-1642.372) (-1623.952) [-1622.484] (-1616.909) * [-1622.965] (-1652.353) (-1654.542) (-1621.438) -- 8:53:18
      257000 -- (-1654.729) (-1630.805) [-1631.872] (-1617.393) * (-1639.708) (-1638.488) [-1655.049] (-1628.677) -- 8:52:16
      257500 -- [-1656.380] (-1628.412) (-1624.041) (-1619.418) * (-1635.731) (-1638.308) [-1654.284] (-1625.194) -- 8:51:13
      258000 -- (-1648.910) (-1627.124) [-1628.333] (-1616.116) * (-1629.355) (-1636.249) (-1652.516) [-1637.986] -- 8:53:24
      258500 -- (-1651.214) (-1621.671) [-1622.063] (-1622.066) * (-1633.220) (-1637.152) [-1648.939] (-1638.660) -- 8:52:22
      259000 -- (-1643.264) (-1615.263) [-1624.347] (-1624.865) * (-1629.701) (-1631.130) [-1648.596] (-1634.360) -- 8:51:20
      259500 -- (-1647.570) (-1623.595) [-1619.524] (-1631.497) * (-1626.605) (-1629.714) [-1645.539] (-1632.943) -- 8:53:30
      260000 -- (-1644.888) (-1625.179) [-1617.891] (-1631.424) * (-1628.361) (-1626.652) (-1647.278) [-1627.115] -- 8:52:28

      Average standard deviation of split frequencies: 0.038788

      260500 -- (-1644.084) (-1626.118) [-1621.941] (-1630.631) * (-1625.577) (-1625.526) [-1653.516] (-1626.265) -- 8:51:26
      261000 -- (-1650.199) (-1619.420) [-1615.924] (-1634.088) * (-1621.293) [-1624.928] (-1651.962) (-1623.117) -- 8:53:35
      261500 -- (-1652.194) (-1619.328) [-1624.355] (-1622.453) * (-1622.965) (-1618.569) (-1664.892) [-1628.861] -- 8:52:34
      262000 -- (-1650.957) (-1628.199) (-1622.535) [-1621.011] * (-1633.782) (-1622.213) [-1652.346] (-1626.727) -- 8:51:33
      262500 -- (-1647.474) (-1631.308) [-1624.643] (-1619.048) * (-1625.617) (-1626.861) [-1653.733] (-1622.936) -- 8:53:41
      263000 -- (-1646.107) (-1623.004) [-1633.180] (-1632.853) * (-1626.372) (-1627.748) [-1650.268] (-1627.302) -- 8:52:40
      263500 -- (-1645.618) (-1625.422) [-1636.200] (-1624.276) * (-1632.984) (-1623.147) [-1653.146] (-1620.098) -- 8:51:39
      264000 -- (-1635.882) (-1635.349) [-1622.772] (-1627.297) * [-1628.900] (-1616.637) (-1648.802) (-1625.524) -- 8:53:46
      264500 -- (-1642.303) (-1627.345) [-1632.314] (-1625.373) * [-1631.677] (-1625.406) (-1637.483) (-1615.989) -- 8:52:46
      265000 -- (-1635.326) (-1628.392) [-1638.068] (-1632.810) * (-1627.293) (-1623.763) [-1639.226] (-1628.133) -- 8:51:45

      Average standard deviation of split frequencies: 0.039018

      265500 -- (-1639.200) (-1623.418) [-1631.104] (-1642.047) * (-1630.162) [-1617.698] (-1642.582) (-1622.422) -- 8:53:52
      266000 -- (-1640.381) (-1638.603) [-1627.085] (-1631.629) * (-1633.341) (-1622.604) (-1645.575) [-1622.051] -- 8:52:51
      266500 -- (-1646.340) (-1620.369) [-1626.513] (-1632.129) * (-1637.121) [-1628.705] (-1641.661) (-1627.398) -- 8:51:51
      267000 -- (-1644.975) [-1621.257] (-1626.611) (-1640.730) * (-1638.116) (-1624.922) [-1640.456] (-1624.255) -- 8:53:57
      267500 -- [-1636.445] (-1621.663) (-1634.913) (-1635.552) * (-1640.752) (-1622.554) (-1643.373) [-1614.512] -- 8:52:57
      268000 -- (-1645.010) (-1638.021) [-1631.159] (-1626.774) * (-1637.086) [-1623.156] (-1655.044) (-1619.468) -- 8:51:57
      268500 -- (-1642.387) (-1648.748) [-1643.669] (-1632.853) * (-1629.532) [-1613.380] (-1652.183) (-1617.785) -- 8:54:03
      269000 -- [-1644.252] (-1634.004) (-1650.519) (-1640.488) * (-1625.597) [-1616.235] (-1654.774) (-1617.938) -- 8:53:03
      269500 -- (-1645.495) [-1637.152] (-1636.956) (-1627.547) * [-1625.753] (-1620.641) (-1659.019) (-1617.994) -- 8:52:03
      270000 -- [-1648.308] (-1640.108) (-1637.138) (-1640.868) * [-1625.780] (-1629.459) (-1663.655) (-1620.615) -- 8:54:08

      Average standard deviation of split frequencies: 0.038759

      270500 -- [-1644.057] (-1628.339) (-1626.833) (-1629.112) * (-1627.046) (-1633.372) [-1651.893] (-1614.142) -- 8:53:08
      271000 -- [-1645.128] (-1629.416) (-1630.911) (-1642.279) * (-1625.858) [-1632.163] (-1645.694) (-1613.271) -- 8:52:09
      271500 -- [-1644.456] (-1623.399) (-1642.094) (-1635.758) * [-1630.230] (-1629.224) (-1645.588) (-1608.286) -- 8:54:13
      272000 -- [-1639.802] (-1623.270) (-1640.976) (-1634.937) * (-1621.095) (-1642.570) [-1647.017] (-1613.608) -- 8:53:14
      272500 -- [-1637.058] (-1615.462) (-1636.269) (-1630.524) * (-1625.163) (-1642.094) [-1646.568] (-1615.637) -- 8:52:15
      273000 -- [-1635.460] (-1621.466) (-1636.055) (-1624.865) * (-1623.447) (-1632.693) [-1639.432] (-1620.443) -- 8:54:18
      273500 -- (-1637.699) [-1627.430] (-1629.905) (-1621.222) * (-1615.216) (-1628.527) [-1641.795] (-1621.245) -- 8:53:19
      274000 -- (-1639.233) (-1640.285) [-1626.454] (-1619.106) * [-1616.350] (-1630.040) (-1640.641) (-1631.229) -- 8:52:20
      274500 -- [-1641.662] (-1646.015) (-1631.731) (-1623.455) * (-1612.951) (-1620.936) [-1649.704] (-1635.396) -- 8:54:23
      275000 -- (-1642.441) (-1633.024) [-1632.166] (-1622.926) * (-1612.862) (-1634.840) (-1645.721) [-1628.600] -- 8:53:24

      Average standard deviation of split frequencies: 0.037836

      275500 -- (-1640.138) (-1634.096) [-1646.263] (-1622.399) * [-1612.935] (-1621.964) (-1646.057) (-1642.014) -- 8:52:26
      276000 -- [-1639.298] (-1638.661) (-1642.637) (-1620.525) * (-1614.047) (-1623.592) (-1654.617) [-1634.616] -- 8:54:28
      276500 -- [-1644.537] (-1645.662) (-1632.405) (-1621.047) * (-1616.727) (-1632.401) (-1650.193) [-1629.840] -- 8:53:30
      277000 -- (-1639.654) (-1641.231) [-1631.899] (-1619.562) * [-1621.310] (-1632.639) (-1644.549) (-1629.619) -- 8:52:31
      277500 -- (-1639.703) (-1640.796) [-1644.518] (-1620.859) * (-1632.027) (-1638.106) [-1641.734] (-1628.089) -- 8:51:34
      278000 -- [-1637.865] (-1638.438) (-1643.601) (-1626.010) * (-1633.454) (-1635.862) [-1644.488] (-1640.878) -- 8:53:35
      278500 -- [-1636.398] (-1635.049) (-1641.998) (-1628.002) * [-1629.512] (-1640.313) (-1643.350) (-1645.159) -- 8:52:37
      279000 -- (-1630.906) [-1634.202] (-1650.739) (-1627.469) * (-1636.099) (-1639.804) [-1640.924] (-1637.136) -- 8:51:39
      279500 -- (-1633.346) [-1635.026] (-1636.966) (-1628.746) * [-1637.236] (-1641.059) (-1644.391) (-1640.503) -- 8:53:40
      280000 -- [-1635.432] (-1627.002) (-1631.018) (-1628.147) * (-1635.276) (-1649.331) [-1646.796] (-1646.587) -- 8:52:42

      Average standard deviation of split frequencies: 0.037805

      280500 -- (-1636.386) [-1629.319] (-1630.745) (-1621.454) * [-1630.321] (-1633.343) (-1644.633) (-1638.005) -- 8:51:45
      281000 -- [-1642.535] (-1637.881) (-1634.928) (-1625.034) * [-1632.855] (-1634.275) (-1647.042) (-1643.061) -- 8:53:45
      281500 -- [-1640.693] (-1634.955) (-1639.947) (-1632.530) * (-1628.563) (-1628.287) (-1651.923) [-1632.478] -- 8:52:48
      282000 -- [-1639.504] (-1627.645) (-1643.523) (-1619.860) * (-1631.091) (-1643.250) [-1647.363] (-1627.088) -- 8:51:51
      282500 -- (-1641.725) [-1621.313] (-1640.390) (-1624.834) * (-1627.159) [-1634.062] (-1650.956) (-1627.981) -- 8:53:50
      283000 -- [-1637.115] (-1622.749) (-1628.252) (-1625.787) * (-1621.709) (-1636.707) (-1657.471) [-1622.834] -- 8:52:53
      283500 -- [-1641.534] (-1622.055) (-1623.991) (-1625.063) * (-1630.854) (-1631.465) (-1644.270) [-1633.588] -- 8:51:56
      284000 -- (-1636.725) [-1622.568] (-1622.442) (-1621.493) * (-1623.133) (-1631.263) [-1640.403] (-1626.133) -- 8:53:55
      284500 -- [-1638.281] (-1621.526) (-1618.015) (-1623.926) * (-1618.537) [-1633.021] (-1644.893) (-1621.158) -- 8:52:58
      285000 -- (-1643.864) [-1621.425] (-1628.508) (-1622.588) * (-1614.530) (-1627.906) [-1646.341] (-1621.753) -- 8:52:02

      Average standard deviation of split frequencies: 0.037128

      285500 -- (-1642.328) [-1619.503] (-1633.381) (-1620.320) * (-1616.746) (-1627.512) (-1641.214) [-1622.314] -- 8:54:00
      286000 -- (-1652.451) [-1621.300] (-1630.828) (-1623.711) * (-1614.320) (-1631.446) (-1650.656) [-1614.621] -- 8:53:03
      286500 -- (-1649.416) (-1620.022) [-1624.605] (-1623.190) * (-1627.800) (-1628.235) [-1650.735] (-1612.507) -- 8:52:07
      287000 -- (-1650.814) [-1623.370] (-1627.691) (-1625.025) * (-1615.363) (-1634.418) (-1655.975) [-1620.233] -- 8:54:04
      287500 -- (-1648.629) [-1623.906] (-1628.552) (-1628.712) * (-1619.624) (-1629.973) (-1658.555) [-1610.935] -- 8:53:08
      288000 -- (-1652.999) [-1620.844] (-1626.755) (-1621.938) * [-1622.867] (-1630.780) (-1652.370) (-1607.243) -- 8:52:13
      288500 -- (-1650.275) [-1625.470] (-1621.787) (-1625.639) * (-1625.458) (-1630.997) (-1656.029) [-1612.379] -- 8:54:09
      289000 -- [-1649.328] (-1625.152) (-1620.711) (-1637.198) * (-1613.859) [-1635.187] (-1658.975) (-1612.876) -- 8:53:13
      289500 -- [-1646.709] (-1629.385) (-1630.900) (-1630.196) * (-1621.451) (-1639.681) (-1653.705) [-1617.201] -- 8:52:18
      290000 -- [-1645.829] (-1623.805) (-1629.950) (-1644.327) * (-1625.259) (-1627.333) [-1654.180] (-1618.479) -- 8:54:14

      Average standard deviation of split frequencies: 0.036752

      290500 -- (-1644.160) (-1619.191) [-1619.168] (-1633.242) * (-1626.644) (-1637.456) (-1653.191) [-1608.387] -- 8:53:18
      291000 -- (-1648.491) [-1622.626] (-1616.797) (-1625.480) * (-1631.311) (-1634.228) (-1655.744) [-1611.839] -- 8:52:23
      291500 -- (-1648.770) (-1625.742) (-1621.982) [-1632.808] * (-1622.385) (-1637.520) (-1656.039) [-1607.254] -- 8:54:18
      292000 -- (-1641.353) (-1628.947) (-1632.487) [-1640.186] * (-1614.837) (-1634.231) (-1659.909) [-1613.044] -- 8:53:23
      292500 -- (-1636.969) (-1627.365) [-1637.213] (-1636.041) * (-1624.999) (-1625.933) (-1665.472) [-1614.867] -- 8:52:28
      293000 -- [-1643.600] (-1635.031) (-1639.502) (-1637.562) * (-1631.247) (-1627.684) [-1664.960] (-1616.826) -- 8:51:33
      293500 -- (-1640.857) (-1632.995) [-1634.919] (-1633.198) * (-1627.007) (-1629.873) (-1663.574) [-1617.728] -- 8:53:28
      294000 -- (-1643.978) (-1634.464) [-1634.998] (-1631.805) * (-1619.176) (-1629.926) [-1659.476] (-1622.563) -- 8:52:33
      294500 -- (-1646.324) [-1638.798] (-1634.931) (-1630.198) * (-1619.259) (-1629.137) (-1659.027) [-1621.413] -- 8:51:39
      295000 -- (-1655.222) (-1630.556) (-1628.474) [-1634.519] * (-1623.355) (-1629.835) [-1658.452] (-1619.250) -- 8:53:33

      Average standard deviation of split frequencies: 0.037061

      295500 -- (-1648.561) (-1626.284) [-1630.294] (-1633.284) * (-1623.900) (-1636.461) (-1654.310) [-1613.221] -- 8:52:38
      296000 -- [-1641.627] (-1625.690) (-1625.801) (-1629.017) * (-1617.474) (-1634.488) (-1650.864) [-1615.181] -- 8:51:44
      296500 -- [-1648.711] (-1616.415) (-1628.597) (-1624.962) * [-1619.353] (-1650.290) (-1646.450) (-1621.147) -- 8:53:38
      297000 -- [-1643.535] (-1619.653) (-1628.756) (-1628.700) * [-1626.642] (-1643.747) (-1649.869) (-1621.403) -- 8:52:43
      297500 -- (-1648.326) (-1625.850) [-1622.383] (-1627.695) * (-1623.354) (-1644.040) (-1640.147) [-1624.893] -- 8:51:49
      298000 -- [-1642.464] (-1622.812) (-1622.100) (-1622.426) * (-1633.019) (-1640.194) [-1648.619] (-1624.223) -- 8:53:42
      298500 -- [-1639.455] (-1620.521) (-1626.035) (-1630.181) * (-1631.619) (-1633.490) [-1641.032] (-1630.720) -- 8:52:48
      299000 -- (-1636.829) [-1630.341] (-1642.056) (-1625.340) * (-1625.490) (-1631.298) (-1635.901) [-1631.696] -- 8:51:55
      299500 -- [-1637.672] (-1626.219) (-1640.938) (-1629.276) * (-1618.119) [-1638.784] (-1633.302) (-1639.624) -- 8:53:47
      300000 -- (-1640.393) (-1628.715) [-1640.437] (-1636.667) * (-1617.813) (-1643.129) [-1642.342] (-1634.649) -- 8:52:53

      Average standard deviation of split frequencies: 0.037682

      300500 -- [-1643.321] (-1624.920) (-1639.077) (-1633.543) * (-1617.923) [-1642.473] (-1640.866) (-1637.975) -- 8:52:00
      301000 -- [-1640.007] (-1634.507) (-1633.341) (-1624.075) * (-1628.980) (-1647.900) (-1638.622) [-1634.506] -- 8:51:06
      301500 -- [-1641.757] (-1632.984) (-1629.634) (-1629.495) * [-1634.546] (-1639.691) (-1640.830) (-1644.178) -- 8:52:58
      302000 -- (-1640.122) (-1627.932) [-1623.417] (-1638.224) * (-1627.165) (-1637.754) [-1642.013] (-1639.924) -- 8:52:05
      302500 -- (-1639.146) (-1625.075) [-1623.121] (-1625.893) * (-1643.204) (-1625.570) [-1637.888] (-1641.102) -- 8:51:12
      303000 -- (-1637.377) (-1626.273) (-1640.426) [-1632.927] * (-1632.880) (-1634.808) [-1641.376] (-1642.008) -- 8:53:03
      303500 -- [-1638.684] (-1622.840) (-1639.590) (-1620.607) * (-1630.570) (-1632.798) [-1642.361] (-1645.115) -- 8:52:10
      304000 -- (-1638.676) [-1622.469] (-1630.345) (-1623.821) * (-1623.280) (-1628.474) [-1635.556] (-1651.006) -- 8:51:17
      304500 -- (-1631.385) (-1630.660) [-1629.875] (-1620.188) * (-1620.018) (-1620.269) [-1634.796] (-1633.151) -- 8:53:07
      305000 -- (-1640.095) (-1630.605) (-1622.719) [-1614.923] * [-1619.419] (-1617.072) (-1638.986) (-1635.503) -- 8:52:15

      Average standard deviation of split frequencies: 0.038487

      305500 -- (-1639.959) (-1644.640) [-1619.808] (-1621.129) * (-1619.627) (-1619.606) [-1642.977] (-1625.090) -- 8:51:22
      306000 -- (-1644.236) (-1634.719) (-1623.915) [-1621.060] * (-1623.337) (-1631.100) [-1647.111] (-1626.798) -- 8:53:12
      306500 -- (-1645.978) (-1632.150) [-1628.951] (-1616.848) * (-1612.979) (-1624.532) [-1649.740] (-1624.148) -- 8:52:20
      307000 -- [-1642.788] (-1620.452) (-1624.332) (-1616.705) * (-1618.942) (-1626.508) (-1636.940) [-1624.998] -- 8:51:27
      307500 -- (-1645.010) (-1620.405) (-1630.631) [-1616.821] * [-1623.339] (-1638.607) (-1646.093) (-1627.970) -- 8:53:17
      308000 -- [-1640.059] (-1624.844) (-1635.959) (-1619.506) * (-1620.523) (-1632.887) [-1643.416] (-1630.472) -- 8:52:24
      308500 -- (-1638.530) (-1636.189) [-1634.038] (-1623.590) * [-1623.490] (-1625.110) (-1643.900) (-1632.883) -- 8:51:32
      309000 -- (-1639.311) (-1633.339) (-1628.640) [-1618.701] * (-1630.537) (-1624.108) [-1633.766] (-1626.295) -- 8:53:21
      309500 -- (-1641.581) (-1632.342) [-1626.473] (-1619.576) * (-1625.432) (-1618.911) [-1649.180] (-1626.929) -- 8:52:29
      310000 -- [-1648.236] (-1640.548) (-1633.932) (-1625.520) * (-1624.929) (-1627.035) [-1637.066] (-1628.885) -- 8:51:37

      Average standard deviation of split frequencies: 0.039427

      310500 -- (-1654.443) (-1642.440) [-1627.584] (-1633.404) * (-1626.293) (-1629.544) [-1635.850] (-1630.738) -- 8:50:46
      311000 -- [-1652.585] (-1645.485) (-1620.347) (-1629.606) * (-1621.758) (-1628.179) [-1642.918] (-1633.022) -- 8:52:34
      311500 -- (-1644.348) (-1645.132) (-1627.182) [-1637.372] * (-1620.668) (-1623.182) [-1639.947] (-1628.591) -- 8:51:42
      312000 -- (-1645.254) (-1633.452) [-1629.880] (-1631.803) * [-1617.698] (-1628.375) (-1641.828) (-1630.223) -- 8:50:51
      312500 -- (-1649.298) (-1639.133) [-1616.530] (-1627.784) * (-1621.528) (-1628.322) [-1631.965] (-1626.716) -- 8:52:39
      313000 -- (-1650.474) (-1629.528) [-1622.377] (-1627.078) * (-1618.931) (-1620.806) [-1631.206] (-1634.526) -- 8:51:47
      313500 -- (-1647.168) (-1624.118) (-1618.220) [-1625.625] * (-1626.978) (-1615.907) (-1644.700) [-1627.666] -- 8:50:56
      314000 -- (-1645.411) (-1633.587) [-1619.204] (-1631.317) * (-1626.548) (-1615.339) [-1644.053] (-1617.502) -- 8:52:43
      314500 -- (-1647.349) (-1627.424) [-1616.330] (-1629.092) * (-1629.866) (-1623.541) [-1639.707] (-1616.464) -- 8:51:52
      315000 -- (-1646.433) (-1633.572) (-1623.712) [-1623.285] * [-1623.799] (-1620.503) (-1647.728) (-1618.914) -- 8:51:01

      Average standard deviation of split frequencies: 0.040101

      315500 -- (-1656.790) (-1624.050) [-1620.803] (-1627.870) * (-1631.309) (-1626.728) [-1638.049] (-1623.775) -- 8:52:48
      316000 -- [-1648.610] (-1625.187) (-1616.375) (-1640.771) * (-1630.437) (-1617.919) [-1641.103] (-1623.615) -- 8:51:57
      316500 -- (-1648.242) (-1631.029) [-1617.400] (-1633.673) * [-1634.874] (-1625.720) (-1642.284) (-1632.286) -- 8:51:06
      317000 -- (-1644.317) (-1624.741) [-1617.463] (-1634.411) * (-1631.117) (-1637.981) [-1643.046] (-1628.145) -- 8:52:52
      317500 -- (-1652.925) (-1625.929) [-1624.050] (-1635.255) * (-1627.360) (-1624.900) [-1644.494] (-1625.091) -- 8:52:01
      318000 -- (-1648.188) [-1627.908] (-1620.503) (-1641.753) * (-1629.052) (-1619.113) [-1642.028] (-1624.492) -- 8:51:11
      318500 -- (-1644.406) (-1623.738) (-1623.320) [-1631.046] * (-1629.933) (-1619.566) [-1644.385] (-1619.185) -- 8:52:57
      319000 -- (-1647.196) (-1627.239) (-1618.242) [-1636.482] * (-1623.997) (-1629.182) [-1643.039] (-1616.985) -- 8:52:06
      319500 -- (-1641.247) (-1620.699) (-1627.583) [-1632.522] * (-1628.952) (-1623.394) [-1648.463] (-1624.665) -- 8:51:16
      320000 -- (-1641.341) (-1618.824) [-1632.158] (-1631.792) * (-1637.878) (-1623.627) [-1647.589] (-1624.867) -- 8:53:01

      Average standard deviation of split frequencies: 0.040863

      320500 -- (-1647.092) (-1628.210) (-1632.289) [-1627.930] * (-1635.483) (-1632.938) [-1643.692] (-1621.491) -- 8:52:11
      321000 -- (-1643.324) (-1622.197) [-1645.292] (-1635.931) * (-1624.290) (-1642.242) [-1647.144] (-1618.541) -- 8:51:21
      321500 -- (-1651.944) (-1622.492) [-1638.275] (-1626.990) * (-1624.157) (-1634.251) [-1646.226] (-1620.440) -- 8:50:31
      322000 -- (-1650.512) (-1625.722) (-1644.414) [-1633.834] * (-1627.034) (-1620.667) [-1650.333] (-1624.549) -- 8:52:15
      322500 -- (-1645.027) [-1619.901] (-1648.285) (-1633.786) * (-1616.911) (-1627.796) [-1641.854] (-1616.953) -- 8:51:26
      323000 -- [-1653.141] (-1618.772) (-1640.864) (-1628.695) * (-1627.480) (-1622.280) (-1636.863) [-1619.939] -- 8:50:36
      323500 -- (-1650.980) (-1621.053) [-1636.840] (-1621.267) * (-1627.236) (-1621.432) [-1640.991] (-1628.154) -- 8:52:20
      324000 -- (-1649.674) [-1615.408] (-1634.999) (-1630.782) * (-1627.315) (-1620.108) [-1640.356] (-1619.550) -- 8:51:30
      324500 -- (-1649.152) (-1618.975) [-1625.370] (-1629.104) * [-1628.598] (-1612.894) (-1635.675) (-1640.126) -- 8:50:41
      325000 -- (-1646.706) (-1622.841) [-1628.742] (-1632.639) * [-1620.204] (-1620.015) (-1642.559) (-1622.751) -- 8:52:24

      Average standard deviation of split frequencies: 0.042229

      325500 -- (-1643.886) (-1635.449) [-1630.907] (-1638.468) * (-1622.455) (-1611.905) (-1642.707) [-1621.734] -- 8:51:35
      326000 -- (-1651.231) (-1621.446) [-1635.770] (-1641.236) * (-1630.961) (-1621.053) [-1637.453] (-1628.163) -- 8:50:46
      326500 -- (-1645.349) (-1627.994) (-1650.121) [-1636.450] * (-1631.662) (-1625.042) [-1627.649] (-1632.523) -- 8:52:29
      327000 -- (-1648.274) (-1631.091) (-1643.583) [-1621.921] * [-1630.637] (-1622.278) (-1630.118) (-1633.603) -- 8:51:40
      327500 -- (-1650.076) (-1631.311) (-1632.798) [-1617.052] * (-1642.564) (-1626.981) [-1633.449] (-1632.866) -- 8:50:51
      328000 -- (-1650.653) (-1634.722) (-1637.071) [-1618.668] * (-1630.465) (-1634.502) [-1630.899] (-1628.216) -- 8:52:33
      328500 -- [-1640.904] (-1628.905) (-1637.437) (-1627.347) * (-1628.292) (-1630.978) [-1637.457] (-1627.665) -- 8:51:44
      329000 -- (-1647.343) (-1629.578) (-1628.383) [-1625.148] * (-1627.475) (-1628.792) [-1632.370] (-1619.306) -- 8:50:55
      329500 -- (-1650.499) (-1627.397) (-1621.523) [-1628.806] * (-1647.232) (-1627.716) [-1629.140] (-1623.855) -- 8:52:37
      330000 -- [-1644.131] (-1625.637) (-1630.337) (-1628.982) * (-1632.206) (-1620.019) [-1631.107] (-1616.015) -- 8:51:49

      Average standard deviation of split frequencies: 0.043998

      330500 -- [-1644.365] (-1627.408) (-1633.408) (-1630.765) * (-1640.370) (-1621.048) [-1632.867] (-1618.752) -- 8:51:00
      331000 -- (-1638.354) (-1630.737) (-1635.204) [-1628.676] * (-1629.816) (-1616.369) [-1627.336] (-1620.310) -- 8:52:42
      331500 -- (-1629.360) (-1625.045) (-1629.058) [-1632.797] * (-1628.903) (-1615.680) [-1625.094] (-1621.023) -- 8:51:53
      332000 -- (-1639.886) (-1625.778) (-1622.907) [-1628.058] * (-1626.371) (-1613.593) [-1628.010] (-1632.457) -- 8:51:05
      332500 -- (-1641.951) (-1622.097) [-1625.452] (-1637.604) * (-1628.652) (-1620.232) [-1626.031] (-1631.845) -- 8:50:17
      333000 -- [-1637.983] (-1633.000) (-1631.148) (-1628.160) * [-1626.113] (-1616.002) (-1629.360) (-1629.215) -- 8:51:58
      333500 -- (-1642.147) (-1629.755) (-1627.671) [-1624.232] * (-1622.725) (-1613.403) [-1626.742] (-1641.262) -- 8:51:09
      334000 -- (-1641.732) (-1627.367) (-1629.995) [-1634.563] * (-1623.146) (-1624.311) [-1626.195] (-1628.021) -- 8:50:21
      334500 -- (-1649.532) (-1630.861) [-1626.770] (-1634.203) * (-1628.239) (-1625.613) [-1624.728] (-1627.911) -- 8:52:02
      335000 -- (-1640.067) (-1622.640) [-1625.342] (-1622.710) * (-1616.050) (-1624.695) [-1637.324] (-1628.848) -- 8:51:14

      Average standard deviation of split frequencies: 0.045041

      335500 -- [-1635.280] (-1622.519) (-1624.583) (-1625.121) * (-1615.879) (-1629.635) [-1639.981] (-1627.462) -- 8:50:26
      336000 -- (-1633.764) (-1621.408) (-1625.655) [-1620.405] * (-1620.661) (-1624.528) [-1636.402] (-1615.019) -- 8:52:06
      336500 -- (-1648.864) (-1620.555) [-1633.126] (-1626.867) * (-1620.106) [-1621.485] (-1637.974) (-1611.547) -- 8:51:19
      337000 -- [-1634.323] (-1619.027) (-1639.282) (-1629.637) * (-1619.861) (-1617.094) [-1638.988] (-1616.387) -- 8:50:31
      337500 -- [-1648.352] (-1616.416) (-1639.222) (-1643.556) * (-1619.932) [-1623.013] (-1634.674) (-1614.474) -- 8:52:11
      338000 -- [-1663.103] (-1621.919) (-1633.427) (-1641.038) * (-1622.344) [-1619.419] (-1635.728) (-1613.308) -- 8:51:23
      338500 -- (-1652.385) (-1629.830) [-1634.702] (-1642.772) * (-1614.708) (-1623.467) [-1628.091] (-1611.438) -- 8:50:36
      339000 -- (-1653.821) (-1631.492) [-1635.079] (-1638.258) * (-1621.213) (-1624.407) [-1624.607] (-1612.797) -- 8:52:15
      339500 -- (-1640.044) [-1625.202] (-1627.477) (-1630.425) * (-1616.872) (-1627.110) [-1641.037] (-1615.097) -- 8:51:28
      340000 -- (-1641.644) (-1624.100) [-1642.283] (-1632.757) * (-1616.838) (-1648.681) [-1634.256] (-1618.910) -- 8:50:40

      Average standard deviation of split frequencies: 0.045713

      340500 -- [-1643.165] (-1635.253) (-1645.120) (-1628.875) * (-1611.350) (-1640.597) [-1637.572] (-1620.666) -- 8:52:19
      341000 -- [-1643.908] (-1648.719) (-1646.162) (-1636.327) * (-1605.837) (-1636.394) [-1636.842] (-1613.392) -- 8:51:32
      341500 -- (-1641.228) (-1653.101) [-1639.199] (-1634.880) * (-1612.200) [-1641.374] (-1639.224) (-1620.549) -- 8:50:45
      342000 -- (-1633.029) [-1643.385] (-1640.812) (-1633.082) * (-1620.371) (-1632.976) [-1637.346] (-1619.977) -- 8:52:23
      342500 -- (-1633.881) (-1647.742) (-1653.204) [-1621.312] * (-1625.543) (-1633.269) [-1643.635] (-1618.924) -- 8:51:36
      343000 -- [-1639.225] (-1637.991) (-1643.923) (-1630.638) * (-1617.689) (-1629.716) [-1631.677] (-1617.952) -- 8:50:49
      343500 -- (-1642.743) (-1628.070) [-1631.969] (-1631.410) * (-1624.801) (-1630.406) [-1634.850] (-1617.279) -- 8:50:03
      344000 -- (-1631.831) (-1640.177) (-1637.992) [-1621.415] * (-1633.483) (-1623.982) (-1639.317) [-1615.222] -- 8:51:41
      344500 -- (-1629.777) (-1627.480) [-1627.428] (-1621.946) * (-1626.464) (-1634.566) [-1638.007] (-1620.071) -- 8:50:54
      345000 -- (-1628.601) (-1626.505) [-1627.105] (-1619.858) * (-1616.065) [-1631.096] (-1643.416) (-1630.258) -- 8:50:07

      Average standard deviation of split frequencies: 0.046729

      345500 -- (-1629.093) (-1640.853) [-1620.971] (-1621.513) * (-1618.950) (-1627.737) [-1633.743] (-1623.786) -- 8:51:45
      346000 -- (-1634.007) [-1634.477] (-1629.865) (-1622.271) * (-1621.762) (-1632.056) [-1638.102] (-1613.585) -- 8:50:58
      346500 -- (-1634.897) (-1629.638) [-1625.408] (-1626.931) * (-1612.742) [-1625.425] (-1638.737) (-1613.921) -- 8:50:12
      347000 -- (-1642.630) (-1636.101) (-1627.098) [-1625.810] * (-1613.217) (-1617.038) [-1640.660] (-1625.620) -- 8:51:49
      347500 -- [-1640.345] (-1629.008) (-1635.870) (-1632.456) * (-1619.152) (-1629.034) [-1646.032] (-1621.292) -- 8:51:03
      348000 -- (-1633.828) (-1621.615) (-1637.354) [-1635.464] * (-1616.520) (-1628.678) [-1642.256] (-1617.069) -- 8:50:17
      348500 -- (-1638.374) (-1628.687) [-1627.993] (-1637.857) * (-1620.800) [-1624.793] (-1639.198) (-1611.318) -- 8:51:53
      349000 -- (-1648.157) [-1623.194] (-1633.174) (-1636.013) * (-1630.428) (-1631.899) (-1640.680) [-1616.933] -- 8:51:07
      349500 -- (-1641.047) (-1630.567) (-1632.786) [-1641.635] * (-1625.864) (-1627.203) [-1643.981] (-1626.164) -- 8:50:21
      350000 -- (-1642.295) (-1626.659) [-1631.971] (-1633.197) * (-1627.882) (-1630.955) [-1643.589] (-1631.362) -- 8:51:57

      Average standard deviation of split frequencies: 0.048018

      350500 -- (-1643.958) (-1626.881) (-1639.096) [-1628.429] * [-1627.944] (-1634.348) (-1638.818) (-1616.384) -- 8:51:12
      351000 -- (-1640.037) (-1624.079) [-1636.411] (-1622.385) * (-1632.724) (-1625.719) [-1638.592] (-1620.934) -- 8:50:26
      351500 -- (-1641.059) (-1633.775) [-1633.669] (-1634.641) * (-1631.692) (-1624.718) [-1634.859] (-1627.422) -- 8:52:01
      352000 -- [-1647.592] (-1622.105) (-1634.932) (-1639.399) * [-1629.022] (-1615.585) (-1639.864) (-1629.668) -- 8:51:16
      352500 -- [-1645.164] (-1640.184) (-1627.255) (-1638.416) * [-1630.911] (-1623.544) (-1649.035) (-1627.579) -- 8:50:30
      353000 -- (-1650.524) [-1634.002] (-1630.826) (-1631.419) * (-1628.808) (-1618.389) [-1643.913] (-1624.877) -- 8:52:05
      353500 -- (-1653.631) [-1627.378] (-1644.739) (-1643.437) * (-1629.558) (-1618.528) [-1642.839] (-1619.348) -- 8:51:20
      354000 -- (-1649.784) (-1629.548) (-1643.127) [-1634.125] * (-1628.795) (-1625.263) [-1640.768] (-1622.216) -- 8:50:35
      354500 -- (-1641.638) (-1635.233) (-1658.435) [-1634.117] * (-1633.377) (-1632.422) [-1641.255] (-1617.639) -- 8:52:09
      355000 -- [-1650.406] (-1633.077) (-1655.374) (-1632.813) * (-1636.132) (-1637.463) [-1638.992] (-1621.916) -- 8:51:24

      Average standard deviation of split frequencies: 0.048599

      355500 -- (-1650.345) [-1632.445] (-1648.693) (-1634.979) * [-1636.837] (-1638.617) (-1645.805) (-1613.775) -- 8:50:39
      356000 -- (-1654.525) (-1629.357) [-1648.423] (-1643.006) * [-1628.978] (-1638.248) (-1640.414) (-1618.840) -- 8:49:54
      356500 -- [-1652.532] (-1631.485) (-1646.248) (-1640.666) * (-1627.224) [-1632.979] (-1642.680) (-1627.007) -- 8:51:28
      357000 -- [-1642.844] (-1627.502) (-1648.906) (-1646.668) * (-1620.157) (-1632.252) [-1644.049] (-1631.266) -- 8:50:43
      357500 -- (-1648.160) (-1622.499) [-1641.488] (-1648.031) * [-1614.916] (-1630.390) (-1640.548) (-1627.559) -- 8:49:58
      358000 -- (-1651.270) [-1617.336] (-1643.628) (-1638.903) * [-1611.685] (-1640.555) (-1642.162) (-1635.752) -- 8:51:32
      358500 -- (-1643.258) (-1616.382) [-1636.974] (-1637.458) * [-1621.644] (-1626.874) (-1645.400) (-1636.552) -- 8:50:48
      359000 -- (-1643.881) [-1614.285] (-1638.788) (-1636.141) * (-1611.715) (-1631.669) [-1634.744] (-1647.958) -- 8:50:03
      359500 -- (-1656.640) [-1614.964] (-1632.955) (-1638.327) * (-1610.676) [-1633.128] (-1636.775) (-1642.763) -- 8:51:36
      360000 -- (-1652.544) [-1632.176] (-1639.564) (-1646.359) * (-1627.772) (-1628.717) [-1635.239] (-1640.745) -- 8:50:52

      Average standard deviation of split frequencies: 0.049805

      360500 -- (-1648.503) [-1624.333] (-1639.899) (-1634.395) * [-1620.244] (-1635.039) (-1639.397) (-1641.704) -- 8:50:07
      361000 -- (-1649.022) [-1621.210] (-1637.232) (-1635.360) * [-1624.517] (-1637.650) (-1645.511) (-1635.628) -- 8:51:40
      361500 -- (-1641.940) [-1627.144] (-1644.774) (-1634.973) * [-1623.633] (-1632.965) (-1643.075) (-1632.564) -- 8:50:56
      362000 -- [-1644.226] (-1617.892) (-1646.916) (-1630.756) * (-1625.035) (-1647.405) [-1652.240] (-1633.210) -- 8:50:12
      362500 -- (-1640.536) [-1617.543] (-1633.612) (-1632.304) * [-1616.777] (-1633.639) (-1643.902) (-1624.085) -- 8:51:44
      363000 -- (-1640.840) [-1616.669] (-1633.567) (-1635.314) * [-1621.841] (-1641.498) (-1645.987) (-1625.104) -- 8:51:00
      363500 -- [-1633.789] (-1615.662) (-1640.202) (-1629.187) * (-1617.745) (-1636.661) [-1643.186] (-1637.141) -- 8:50:16
      364000 -- [-1640.326] (-1620.319) (-1636.678) (-1632.936) * [-1614.553] (-1625.001) (-1636.047) (-1634.093) -- 8:51:48
      364500 -- (-1631.150) (-1625.604) (-1631.966) [-1630.760] * [-1621.317] (-1625.722) (-1638.524) (-1630.697) -- 8:51:04
      365000 -- (-1640.150) [-1626.865] (-1629.379) (-1641.130) * [-1624.897] (-1642.371) (-1642.471) (-1632.435) -- 8:50:20

      Average standard deviation of split frequencies: 0.051453

      365500 -- (-1639.726) [-1624.947] (-1638.066) (-1633.015) * [-1618.319] (-1622.176) (-1645.296) (-1640.492) -- 8:51:52
      366000 -- (-1635.896) (-1620.497) (-1641.631) [-1643.174] * [-1623.479] (-1627.605) (-1640.260) (-1625.950) -- 8:51:08
      366500 -- (-1634.741) (-1624.990) (-1637.771) [-1628.033] * [-1624.755] (-1632.418) (-1643.398) (-1619.646) -- 8:50:25
      367000 -- (-1633.859) [-1625.570] (-1633.949) (-1639.865) * (-1619.894) (-1632.223) [-1643.981] (-1613.708) -- 8:51:56
      367500 -- (-1625.759) [-1617.276] (-1636.159) (-1626.206) * [-1632.659] (-1627.250) (-1644.291) (-1622.145) -- 8:51:12
      368000 -- (-1629.127) [-1614.411] (-1632.927) (-1629.791) * [-1640.939] (-1636.559) (-1644.750) (-1622.626) -- 8:50:29
      368500 -- [-1628.930] (-1621.980) (-1629.756) (-1628.125) * [-1637.768] (-1635.516) (-1637.117) (-1622.087) -- 8:52:00
      369000 -- (-1622.774) [-1622.303] (-1634.672) (-1620.750) * (-1636.736) (-1640.406) [-1641.045] (-1631.582) -- 8:51:16
      369500 -- (-1632.321) [-1622.600] (-1630.453) (-1623.826) * [-1638.904] (-1642.924) (-1646.570) (-1625.015) -- 8:50:33
      370000 -- (-1643.397) [-1623.343] (-1631.261) (-1623.778) * [-1634.067] (-1642.462) (-1645.812) (-1624.304) -- 8:49:50

      Average standard deviation of split frequencies: 0.051660

      370500 -- (-1635.048) (-1617.088) (-1626.974) [-1622.579] * [-1633.338] (-1628.324) (-1643.544) (-1621.543) -- 8:51:20
      371000 -- (-1626.470) [-1616.065] (-1627.028) (-1628.793) * (-1633.024) (-1645.325) [-1645.454] (-1621.125) -- 8:50:37
      371500 -- (-1636.462) [-1610.942] (-1625.690) (-1625.297) * (-1637.295) (-1634.348) (-1644.630) [-1628.400] -- 8:49:54
      372000 -- [-1627.724] (-1614.116) (-1632.901) (-1623.274) * (-1626.244) (-1627.863) [-1661.738] (-1623.154) -- 8:51:24
      372500 -- [-1628.668] (-1619.918) (-1635.133) (-1623.658) * (-1628.587) (-1639.152) (-1656.613) [-1618.096] -- 8:50:41
      373000 -- (-1626.624) (-1614.122) [-1644.994] (-1628.845) * (-1635.354) [-1632.630] (-1653.232) (-1617.171) -- 8:49:58
      373500 -- (-1620.883) [-1612.696] (-1646.001) (-1621.595) * [-1633.371] (-1632.051) (-1647.987) (-1620.492) -- 8:51:28
      374000 -- (-1623.472) [-1615.961] (-1645.760) (-1618.377) * (-1622.460) (-1634.828) [-1646.550] (-1613.201) -- 8:50:45
      374500 -- [-1616.618] (-1614.445) (-1650.106) (-1616.841) * [-1626.543] (-1640.419) (-1642.690) (-1617.400) -- 8:50:02
      375000 -- [-1625.414] (-1618.950) (-1640.082) (-1620.602) * [-1630.128] (-1637.355) (-1636.515) (-1618.756) -- 8:51:32

      Average standard deviation of split frequencies: 0.052305

      375500 -- [-1630.106] (-1623.098) (-1635.441) (-1623.433) * [-1621.222] (-1629.812) (-1639.255) (-1635.568) -- 8:50:49
      376000 -- (-1636.272) (-1621.436) (-1639.022) [-1617.879] * (-1625.580) (-1622.689) (-1642.268) [-1630.120] -- 8:50:06
      376500 -- (-1635.615) (-1622.749) (-1636.359) [-1625.772] * [-1626.262] (-1627.139) (-1643.888) (-1619.654) -- 8:51:36
      377000 -- (-1635.246) [-1628.514] (-1639.342) (-1628.739) * [-1629.689] (-1625.087) (-1646.249) (-1625.463) -- 8:50:53
      377500 -- (-1629.639) [-1628.695] (-1639.377) (-1624.090) * (-1630.993) (-1629.877) [-1637.073] (-1626.383) -- 8:50:10
      378000 -- [-1626.677] (-1633.337) (-1636.442) (-1628.446) * (-1629.222) (-1622.561) [-1635.670] (-1626.718) -- 8:51:39
      378500 -- (-1625.516) [-1628.291] (-1639.313) (-1623.429) * (-1628.232) [-1616.428] (-1634.663) (-1628.740) -- 8:50:57
      379000 -- (-1625.870) [-1626.439] (-1642.001) (-1636.375) * (-1628.703) [-1620.705] (-1633.956) (-1624.367) -- 8:50:15
      379500 -- [-1634.056] (-1626.379) (-1655.202) (-1630.839) * (-1629.766) (-1618.792) [-1628.068] (-1617.789) -- 8:51:43
      380000 -- [-1629.355] (-1626.795) (-1639.275) (-1630.974) * (-1626.079) [-1617.777] (-1629.630) (-1631.946) -- 8:51:01

      Average standard deviation of split frequencies: 0.053054

      380500 -- (-1629.129) (-1631.301) (-1640.944) [-1635.143] * [-1626.900] (-1628.060) (-1625.230) (-1624.560) -- 8:50:19
      381000 -- [-1628.586] (-1630.408) (-1653.259) (-1630.804) * [-1620.576] (-1628.119) (-1626.495) (-1621.434) -- 8:51:47
      381500 -- [-1625.708] (-1636.874) (-1637.280) (-1634.147) * (-1622.204) [-1623.675] (-1629.095) (-1627.753) -- 8:51:05
      382000 -- [-1628.348] (-1631.861) (-1643.185) (-1631.122) * [-1619.116] (-1627.489) (-1632.928) (-1625.932) -- 8:50:23
      382500 -- [-1627.688] (-1625.672) (-1653.438) (-1631.537) * (-1617.750) [-1625.296] (-1643.740) (-1637.314) -- 8:49:41
      383000 -- (-1631.765) (-1624.909) (-1637.507) [-1635.789] * (-1623.255) [-1619.252] (-1637.127) (-1626.610) -- 8:51:08
      383500 -- [-1629.317] (-1625.401) (-1629.403) (-1636.446) * (-1628.183) [-1626.574] (-1630.755) (-1619.244) -- 8:50:27
      384000 -- [-1632.071] (-1620.755) (-1640.284) (-1638.645) * [-1621.895] (-1623.424) (-1638.519) (-1624.767) -- 8:49:45
      384500 -- [-1629.092] (-1626.089) (-1640.208) (-1631.401) * (-1628.766) [-1617.305] (-1634.788) (-1643.394) -- 8:51:12
      385000 -- (-1631.235) [-1632.230] (-1650.435) (-1636.805) * (-1626.115) [-1621.067] (-1638.376) (-1639.403) -- 8:50:30

      Average standard deviation of split frequencies: 0.053285

      385500 -- [-1626.827] (-1629.574) (-1640.561) (-1632.697) * [-1621.604] (-1620.851) (-1634.974) (-1632.815) -- 8:49:49
      386000 -- (-1634.703) (-1631.850) [-1634.189] (-1641.286) * [-1625.480] (-1626.296) (-1635.715) (-1659.481) -- 8:51:16
      386500 -- [-1632.836] (-1633.352) (-1639.862) (-1637.369) * [-1624.879] (-1622.943) (-1631.022) (-1645.368) -- 8:50:34
      387000 -- (-1650.514) (-1633.054) [-1639.155] (-1635.688) * (-1631.025) [-1614.310] (-1627.275) (-1637.555) -- 8:49:53
      387500 -- (-1642.239) (-1625.984) (-1625.859) [-1633.444] * (-1628.580) [-1626.124] (-1632.843) (-1636.057) -- 8:51:20
      388000 -- (-1645.967) (-1635.355) [-1631.783] (-1644.731) * [-1622.149] (-1628.719) (-1625.208) (-1630.427) -- 8:50:38
      388500 -- (-1639.586) (-1649.322) [-1635.307] (-1644.453) * (-1622.876) (-1626.019) [-1629.983] (-1639.973) -- 8:49:57
      389000 -- [-1649.318] (-1656.122) (-1624.382) (-1642.313) * [-1620.679] (-1635.820) (-1628.925) (-1642.070) -- 8:51:23
      389500 -- (-1648.589) (-1651.221) (-1622.537) [-1638.078] * (-1633.226) (-1627.856) [-1631.415] (-1636.673) -- 8:50:42
      390000 -- (-1646.515) (-1635.836) (-1623.175) [-1629.342] * (-1631.223) (-1643.550) [-1627.338] (-1628.974) -- 8:50:01

      Average standard deviation of split frequencies: 0.054194

      390500 -- (-1646.719) (-1635.304) (-1626.391) [-1632.785] * (-1630.667) (-1645.469) [-1627.513] (-1635.673) -- 8:51:27
      391000 -- (-1644.493) (-1638.509) [-1622.311] (-1629.800) * [-1625.494] (-1640.636) (-1633.319) (-1633.721) -- 8:50:46
      391500 -- (-1645.913) [-1634.072] (-1628.017) (-1625.161) * [-1623.594] (-1638.459) (-1633.214) (-1629.054) -- 8:50:05
      392000 -- [-1649.377] (-1631.380) (-1622.402) (-1630.317) * [-1628.062] (-1653.066) (-1633.164) (-1631.200) -- 8:51:30
      392500 -- (-1644.139) (-1630.525) (-1630.939) [-1631.709] * (-1621.273) (-1631.183) [-1635.128] (-1646.193) -- 8:50:49
      393000 -- (-1653.082) (-1621.895) [-1622.785] (-1635.118) * [-1621.358] (-1635.849) (-1635.228) (-1631.272) -- 8:50:09
      393500 -- [-1648.943] (-1626.397) (-1620.512) (-1634.045) * [-1627.111] (-1627.591) (-1637.915) (-1624.380) -- 8:49:28
      394000 -- (-1644.075) (-1633.616) (-1618.365) [-1643.215] * [-1629.256] (-1624.430) (-1635.850) (-1625.723) -- 8:50:53
      394500 -- (-1640.614) (-1632.459) [-1619.394] (-1645.970) * [-1629.460] (-1638.051) (-1633.181) (-1624.182) -- 8:50:12
      395000 -- (-1645.979) (-1629.213) (-1619.395) [-1629.283] * [-1628.004] (-1631.451) (-1643.072) (-1622.685) -- 8:49:32

      Average standard deviation of split frequencies: 0.054759

      395500 -- (-1651.874) (-1628.721) [-1617.671] (-1627.084) * [-1629.462] (-1626.693) (-1634.021) (-1625.759) -- 8:50:57
      396000 -- (-1654.890) (-1627.218) (-1623.755) [-1623.879] * [-1625.647] (-1637.018) (-1640.263) (-1624.446) -- 8:50:16
      396500 -- (-1650.143) (-1626.449) (-1627.868) [-1635.113] * [-1628.503] (-1639.218) (-1633.558) (-1629.723) -- 8:49:36
      397000 -- (-1650.758) (-1628.700) [-1634.737] (-1634.633) * [-1631.357] (-1635.254) (-1633.396) (-1636.062) -- 8:51:00
      397500 -- [-1645.564] (-1628.922) (-1638.883) (-1648.378) * [-1631.242] (-1629.920) (-1638.946) (-1626.578) -- 8:50:20
      398000 -- (-1647.433) (-1624.854) [-1636.586] (-1649.737) * [-1630.387] (-1624.638) (-1642.569) (-1623.149) -- 8:49:40
      398500 -- (-1640.730) (-1632.477) [-1635.027] (-1640.560) * [-1629.795] (-1620.266) (-1638.044) (-1624.376) -- 8:51:04
      399000 -- (-1630.364) (-1631.593) [-1633.594] (-1641.332) * [-1635.716] (-1627.182) (-1641.322) (-1619.553) -- 8:50:24
      399500 -- [-1633.374] (-1627.363) (-1641.571) (-1633.103) * [-1630.235] (-1623.213) (-1643.147) (-1618.101) -- 8:49:44
      400000 -- (-1629.658) (-1626.433) [-1630.102] (-1664.037) * (-1629.276) (-1625.646) [-1632.744] (-1622.759) -- 8:51:07

      Average standard deviation of split frequencies: 0.054431

      400500 -- [-1626.294] (-1623.036) (-1633.693) (-1649.084) * [-1630.032] (-1626.603) (-1625.965) (-1618.445) -- 8:50:27
      401000 -- [-1624.750] (-1625.021) (-1634.254) (-1652.570) * [-1624.803] (-1627.954) (-1627.225) (-1621.393) -- 8:49:47
      401500 -- (-1624.415) [-1633.212] (-1633.616) (-1653.909) * [-1624.466] (-1631.919) (-1633.985) (-1626.198) -- 8:51:11
      402000 -- (-1628.500) (-1644.304) [-1629.135] (-1649.854) * (-1632.362) (-1629.913) [-1630.560] (-1627.957) -- 8:50:31
      402500 -- (-1624.980) [-1635.233] (-1634.421) (-1654.650) * [-1628.951] (-1632.114) (-1639.182) (-1624.504) -- 8:49:51
      403000 -- (-1621.535) (-1629.231) [-1627.776] (-1647.179) * (-1631.407) (-1621.568) [-1635.847] (-1625.128) -- 8:51:14
      403500 -- (-1625.642) [-1635.477] (-1628.117) (-1640.351) * [-1629.744] (-1625.079) (-1644.061) (-1639.599) -- 8:50:35
      404000 -- (-1628.049) [-1637.052] (-1633.611) (-1645.041) * [-1625.782] (-1631.723) (-1635.143) (-1639.571) -- 8:49:55
      404500 -- (-1627.550) (-1633.358) [-1636.033] (-1653.480) * (-1641.715) (-1629.526) [-1643.930] (-1636.019) -- 8:51:18
      405000 -- (-1621.211) [-1629.217] (-1628.789) (-1654.989) * [-1637.602] (-1630.545) (-1643.084) (-1630.028) -- 8:50:38

      Average standard deviation of split frequencies: 0.054772

      405500 -- (-1620.578) (-1634.591) [-1625.414] (-1639.897) * (-1628.186) (-1633.361) [-1644.992] (-1634.858) -- 8:49:59
      406000 -- (-1619.727) (-1625.354) [-1624.802] (-1638.405) * [-1623.856] (-1639.140) (-1641.885) (-1633.848) -- 8:51:21
      406500 -- [-1614.069] (-1633.738) (-1631.007) (-1639.022) * [-1621.699] (-1636.241) (-1634.817) (-1629.656) -- 8:50:42
      407000 -- (-1628.368) [-1630.695] (-1628.243) (-1638.470) * [-1617.831] (-1629.057) (-1629.464) (-1628.435) -- 8:50:02
      407500 -- (-1639.798) [-1639.338] (-1627.893) (-1634.963) * (-1620.468) (-1632.496) [-1636.649] (-1631.809) -- 8:51:25
      408000 -- (-1625.101) [-1632.480] (-1629.754) (-1639.279) * (-1627.052) (-1633.064) [-1638.221] (-1624.552) -- 8:50:45
      408500 -- [-1620.915] (-1634.665) (-1633.493) (-1628.485) * (-1622.847) (-1626.202) [-1644.807] (-1633.969) -- 8:50:06
      409000 -- [-1623.403] (-1628.359) (-1641.245) (-1628.953) * (-1624.271) (-1618.967) [-1644.423] (-1635.678) -- 8:51:28
      409500 -- [-1633.613] (-1637.127) (-1633.440) (-1627.833) * (-1618.239) (-1619.018) [-1641.361] (-1629.026) -- 8:50:49
      410000 -- [-1629.550] (-1642.041) (-1620.148) (-1634.042) * [-1621.589] (-1621.589) (-1638.348) (-1622.314) -- 8:50:10

      Average standard deviation of split frequencies: 0.055673

      410500 -- [-1624.893] (-1632.157) (-1624.590) (-1630.677) * [-1615.944] (-1621.201) (-1638.934) (-1625.031) -- 8:51:31
      411000 -- [-1623.237] (-1636.832) (-1617.158) (-1627.383) * [-1611.194] (-1618.314) (-1642.557) (-1630.708) -- 8:50:52
      411500 -- [-1620.896] (-1635.581) (-1616.268) (-1637.159) * (-1611.722) (-1622.382) [-1642.825] (-1634.190) -- 8:50:13
      412000 -- [-1620.545] (-1630.115) (-1618.233) (-1632.687) * (-1624.808) (-1621.704) [-1629.589] (-1625.862) -- 8:49:34
      412500 -- [-1629.584] (-1627.758) (-1621.865) (-1634.278) * [-1625.247] (-1621.366) (-1627.640) (-1619.203) -- 8:50:56
      413000 -- [-1625.443] (-1636.781) (-1622.111) (-1634.335) * [-1628.595] (-1623.011) (-1630.665) (-1627.930) -- 8:50:17
      413500 -- [-1623.795] (-1638.007) (-1626.907) (-1636.906) * (-1625.270) (-1625.756) [-1633.455] (-1628.898) -- 8:49:38
      414000 -- [-1619.445] (-1633.722) (-1621.861) (-1628.304) * [-1623.821] (-1622.103) (-1633.659) (-1635.074) -- 8:50:59
      414500 -- [-1623.532] (-1636.213) (-1625.574) (-1631.477) * (-1623.301) (-1626.032) [-1638.417] (-1632.622) -- 8:50:20
      415000 -- (-1625.844) (-1639.760) [-1623.690] (-1629.723) * (-1617.909) (-1621.975) [-1637.999] (-1636.745) -- 8:49:42

      Average standard deviation of split frequencies: 0.057089

      415500 -- [-1629.093] (-1638.743) (-1623.486) (-1624.166) * (-1613.399) (-1626.366) [-1634.040] (-1630.526) -- 8:51:02
      416000 -- [-1627.872] (-1644.711) (-1616.084) (-1630.373) * (-1614.599) (-1628.090) [-1622.911] (-1627.380) -- 8:50:24
      416500 -- [-1615.894] (-1647.227) (-1620.654) (-1632.518) * [-1620.317] (-1625.857) (-1625.849) (-1631.922) -- 8:49:45
      417000 -- [-1612.700] (-1632.064) (-1624.931) (-1627.282) * (-1631.321) (-1622.959) [-1633.210] (-1622.033) -- 8:51:06
      417500 -- (-1613.956) (-1632.413) (-1623.991) [-1630.253] * (-1628.302) (-1613.406) [-1631.511] (-1629.688) -- 8:50:27
      418000 -- [-1618.793] (-1633.295) (-1632.411) (-1628.159) * (-1620.638) (-1627.000) [-1637.160] (-1638.163) -- 8:49:49
      418500 -- [-1618.937] (-1628.634) (-1621.592) (-1628.563) * [-1617.790] (-1627.221) (-1631.900) (-1627.804) -- 8:51:09
      419000 -- [-1612.703] (-1623.684) (-1628.379) (-1624.777) * [-1618.917] (-1631.813) (-1638.316) (-1621.173) -- 8:50:31
      419500 -- [-1621.612] (-1618.680) (-1632.182) (-1630.010) * (-1625.151) (-1621.955) [-1633.786] (-1618.841) -- 8:49:52
      420000 -- [-1619.725] (-1623.939) (-1628.605) (-1642.898) * (-1623.767) (-1618.792) (-1637.660) [-1621.826] -- 8:51:12

      Average standard deviation of split frequencies: 0.058504

      420500 -- [-1618.710] (-1621.397) (-1634.073) (-1638.299) * (-1614.562) (-1619.172) [-1639.351] (-1620.310) -- 8:50:34
      421000 -- (-1616.122) (-1631.894) [-1633.406] (-1635.081) * (-1621.250) (-1624.099) (-1635.732) [-1624.595] -- 8:49:56
      421500 -- (-1618.123) (-1632.397) (-1638.921) [-1641.493] * [-1622.113] (-1629.779) (-1633.695) (-1625.611) -- 8:51:16
      422000 -- (-1612.345) (-1628.405) [-1629.729] (-1636.756) * (-1622.482) (-1622.820) (-1634.733) [-1621.531] -- 8:50:38
      422500 -- (-1612.728) (-1626.596) [-1628.017] (-1626.556) * [-1620.822] (-1624.491) (-1637.173) (-1623.870) -- 8:50:00
      423000 -- [-1615.906] (-1626.242) (-1637.447) (-1630.705) * [-1621.981] (-1628.801) (-1638.017) (-1620.844) -- 8:51:19
      423500 -- [-1613.444] (-1622.490) (-1624.449) (-1628.266) * [-1631.240] (-1628.146) (-1633.404) (-1621.714) -- 8:50:41
      424000 -- (-1616.567) (-1622.874) [-1619.686] (-1634.714) * (-1622.306) (-1631.431) [-1636.010] (-1625.506) -- 8:50:03
      424500 -- (-1616.655) (-1626.517) [-1631.740] (-1634.732) * (-1622.934) (-1633.674) (-1632.710) [-1624.418] -- 8:49:25
      425000 -- [-1619.487] (-1631.000) (-1620.100) (-1635.667) * (-1621.706) (-1641.078) (-1635.892) [-1632.167] -- 8:50:44

      Average standard deviation of split frequencies: 0.058687

      425500 -- (-1618.449) (-1626.085) (-1628.372) [-1629.253] * (-1624.646) (-1640.668) (-1644.919) [-1631.431] -- 8:50:06
      426000 -- [-1619.341] (-1635.464) (-1619.896) (-1630.932) * (-1624.145) (-1627.618) [-1641.676] (-1629.097) -- 8:49:29
      426500 -- (-1627.143) (-1626.387) [-1621.768] (-1628.451) * (-1620.842) (-1625.847) (-1640.148) [-1628.758] -- 8:50:47
      427000 -- [-1614.129] (-1621.186) (-1622.453) (-1625.299) * [-1636.994] (-1623.740) (-1629.964) (-1625.873) -- 8:50:10
      427500 -- [-1617.274] (-1621.055) (-1624.010) (-1631.744) * (-1628.056) (-1630.852) (-1632.172) [-1626.872] -- 8:49:32
      428000 -- [-1617.361] (-1628.471) (-1619.889) (-1634.171) * [-1637.964] (-1621.303) (-1642.209) (-1629.488) -- 8:50:51
      428500 -- (-1625.137) (-1627.996) [-1621.053] (-1635.074) * (-1633.301) (-1627.341) [-1638.988] (-1633.626) -- 8:50:13
      429000 -- [-1626.849] (-1621.783) (-1621.503) (-1621.124) * [-1620.170] (-1627.126) (-1640.628) (-1636.659) -- 8:49:36
      429500 -- (-1635.044) (-1635.525) [-1625.720] (-1621.500) * (-1632.774) (-1632.838) [-1632.380] (-1634.544) -- 8:50:54
      430000 -- (-1629.557) (-1632.406) [-1631.643] (-1620.105) * [-1624.925] (-1627.615) (-1634.456) (-1641.388) -- 8:50:17

      Average standard deviation of split frequencies: 0.058787

      430500 -- (-1627.546) (-1629.337) (-1625.790) [-1618.715] * (-1624.612) (-1628.631) (-1638.610) [-1640.943] -- 8:49:39
      431000 -- (-1629.021) (-1623.488) [-1625.202] (-1621.969) * [-1626.611] (-1628.451) (-1637.732) (-1638.273) -- 8:50:57
      431500 -- (-1628.100) (-1625.111) [-1627.025] (-1618.253) * [-1627.571] (-1635.944) (-1629.336) (-1636.978) -- 8:50:20
      432000 -- (-1624.684) (-1634.513) [-1626.935] (-1632.424) * (-1619.885) (-1638.397) [-1628.245] (-1637.305) -- 8:49:43
      432500 -- [-1619.792] (-1631.471) (-1632.858) (-1636.290) * [-1620.702] (-1634.919) (-1633.837) (-1640.094) -- 8:51:00
      433000 -- [-1624.361] (-1626.963) (-1631.541) (-1638.148) * [-1615.719] (-1634.154) (-1629.288) (-1632.772) -- 8:50:23
      433500 -- (-1628.951) (-1617.568) [-1624.530] (-1643.792) * [-1617.999] (-1636.003) (-1635.751) (-1631.679) -- 8:49:46
      434000 -- (-1632.376) (-1610.562) [-1625.471] (-1638.656) * [-1618.419] (-1640.919) (-1633.017) (-1628.868) -- 8:51:03
      434500 -- (-1624.163) (-1615.242) [-1629.409] (-1637.951) * [-1614.541] (-1639.801) (-1624.837) (-1638.188) -- 8:50:26
      435000 -- (-1631.970) (-1613.450) (-1631.235) [-1643.668] * [-1619.208] (-1636.989) (-1624.794) (-1637.246) -- 8:49:49

      Average standard deviation of split frequencies: 0.058788

      435500 -- [-1632.397] (-1621.218) (-1640.841) (-1637.578) * [-1622.302] (-1633.055) (-1628.212) (-1635.563) -- 8:51:06
      436000 -- [-1625.066] (-1622.887) (-1641.265) (-1631.781) * [-1628.584] (-1637.713) (-1636.714) (-1649.321) -- 8:50:30
      436500 -- (-1623.078) (-1620.112) [-1640.359] (-1648.484) * [-1624.025] (-1635.466) (-1632.553) (-1640.409) -- 8:49:53
      437000 -- (-1626.381) (-1614.444) [-1632.364] (-1643.392) * [-1619.586] (-1634.344) (-1628.743) (-1638.070) -- 8:49:16
      437500 -- (-1626.308) (-1618.352) (-1635.820) [-1633.750] * [-1616.202] (-1628.256) (-1632.123) (-1635.608) -- 8:50:33
      438000 -- (-1628.884) (-1625.808) (-1647.700) [-1637.999] * (-1616.617) (-1627.847) (-1633.492) [-1632.026] -- 8:49:56
      438500 -- (-1629.479) (-1628.120) (-1643.105) [-1640.131] * (-1615.480) (-1623.699) (-1625.766) [-1632.222] -- 8:49:20
      439000 -- (-1611.185) (-1630.105) [-1626.740] (-1631.553) * [-1619.112] (-1628.072) (-1631.203) (-1632.832) -- 8:50:36
      439500 -- (-1617.902) (-1626.322) (-1630.299) [-1638.684] * [-1619.798] (-1631.976) (-1628.416) (-1628.777) -- 8:49:59
      440000 -- (-1617.022) (-1623.860) (-1639.121) [-1637.234] * (-1622.850) (-1635.665) (-1626.163) [-1629.762] -- 8:49:23

      Average standard deviation of split frequencies: 0.058401

      440500 -- (-1621.315) (-1615.358) (-1636.437) [-1634.784] * (-1623.024) (-1636.933) (-1630.053) [-1627.206] -- 8:50:39
      441000 -- [-1619.975] (-1624.698) (-1640.102) (-1639.695) * [-1616.845] (-1641.685) (-1639.523) (-1630.193) -- 8:50:03
      441500 -- (-1626.769) (-1618.468) (-1636.493) [-1640.791] * (-1620.896) (-1635.273) (-1637.947) [-1633.908] -- 8:49:26
      442000 -- (-1630.726) (-1621.261) (-1638.711) [-1636.693] * [-1618.988] (-1638.402) (-1638.018) (-1629.526) -- 8:50:42
      442500 -- (-1634.053) (-1624.622) (-1644.594) [-1629.180] * (-1614.718) (-1645.623) (-1637.718) [-1632.583] -- 8:50:06
      443000 -- (-1621.270) (-1615.460) (-1646.725) [-1627.760] * [-1616.357] (-1635.858) (-1649.114) (-1628.422) -- 8:49:30
      443500 -- (-1618.948) (-1615.661) (-1647.208) [-1628.329] * [-1615.079] (-1629.219) (-1642.325) (-1620.316) -- 8:50:45
      444000 -- (-1619.013) (-1619.465) (-1646.228) [-1613.833] * [-1617.673] (-1623.338) (-1637.502) (-1622.468) -- 8:50:09
      444500 -- (-1616.350) (-1610.739) (-1643.603) [-1610.367] * (-1609.517) (-1630.760) [-1641.486] (-1628.186) -- 8:49:33
      445000 -- (-1612.235) (-1615.808) (-1644.524) [-1620.849] * [-1618.623] (-1620.479) (-1643.825) (-1630.742) -- 8:50:48

      Average standard deviation of split frequencies: 0.057990

      445500 -- (-1611.889) (-1610.716) (-1637.831) [-1617.079] * [-1617.029] (-1627.006) (-1641.779) (-1633.774) -- 8:50:12
      446000 -- (-1619.087) (-1621.163) (-1636.565) [-1617.482] * (-1622.534) (-1624.825) [-1636.676] (-1629.520) -- 8:49:36
      446500 -- (-1612.334) (-1615.263) (-1634.169) [-1621.816] * (-1621.105) (-1631.304) [-1640.177] (-1629.618) -- 8:50:51
      447000 -- (-1616.448) (-1615.524) (-1628.865) [-1620.400] * [-1616.678] (-1626.442) (-1642.831) (-1632.206) -- 8:50:15
      447500 -- (-1614.058) (-1611.851) (-1639.063) [-1628.404] * (-1614.380) (-1624.449) [-1639.493] (-1638.457) -- 8:49:40
      448000 -- (-1614.951) [-1617.629] (-1636.368) (-1632.462) * (-1615.318) (-1622.609) [-1637.107] (-1628.391) -- 8:50:54
      448500 -- [-1625.232] (-1610.468) (-1631.695) (-1625.788) * [-1612.544] (-1630.140) (-1635.525) (-1636.756) -- 8:50:19
      449000 -- (-1616.178) (-1614.262) (-1629.643) [-1621.171] * (-1615.984) [-1628.734] (-1639.544) (-1640.424) -- 8:49:43
      449500 -- (-1619.754) (-1615.019) (-1630.949) [-1615.397] * [-1623.458] (-1630.790) (-1636.999) (-1628.597) -- 8:50:57
      450000 -- (-1625.823) (-1620.152) (-1629.929) [-1620.601] * [-1613.673] (-1623.597) (-1640.578) (-1625.876) -- 8:50:22

      Average standard deviation of split frequencies: 0.057229

      450500 -- (-1623.708) (-1620.536) (-1626.826) [-1622.282] * [-1615.061] (-1623.151) (-1638.128) (-1628.803) -- 8:49:46
      451000 -- [-1616.330] (-1617.948) (-1631.623) (-1623.238) * (-1617.823) (-1624.955) [-1637.334] (-1639.561) -- 8:51:00
      451500 -- (-1619.985) (-1621.757) (-1647.188) [-1616.845] * [-1614.390] (-1636.020) (-1630.027) (-1636.748) -- 8:50:25
      452000 -- (-1619.927) (-1622.981) [-1648.235] (-1622.398) * [-1623.960] (-1635.323) (-1633.975) (-1630.979) -- 8:49:49
      452500 -- [-1615.847] (-1626.929) (-1650.786) (-1624.207) * [-1633.545] (-1643.553) (-1637.471) (-1624.747) -- 8:49:14
      453000 -- (-1613.915) [-1632.692] (-1651.982) (-1632.090) * (-1629.680) (-1640.436) (-1641.690) [-1627.176] -- 8:50:28
      453500 -- (-1613.616) (-1636.779) [-1643.518] (-1638.996) * [-1629.136] (-1636.882) (-1637.755) (-1626.294) -- 8:49:52
      454000 -- [-1609.624] (-1632.923) (-1631.540) (-1631.732) * (-1632.744) (-1628.926) [-1637.346] (-1632.407) -- 8:49:17
      454500 -- (-1609.955) [-1631.616] (-1639.928) (-1622.381) * (-1628.844) (-1628.211) [-1636.179] (-1637.210) -- 8:50:31
      455000 -- (-1611.260) (-1625.950) [-1645.310] (-1627.562) * (-1630.947) [-1619.320] (-1642.692) (-1634.659) -- 8:49:55

      Average standard deviation of split frequencies: 0.057349

      455500 -- [-1611.948] (-1625.277) (-1638.823) (-1637.151) * (-1627.492) [-1616.002] (-1643.286) (-1628.573) -- 8:49:20
      456000 -- [-1614.249] (-1629.197) (-1632.855) (-1630.513) * (-1623.971) [-1614.603] (-1648.565) (-1637.829) -- 8:50:34
      456500 -- (-1619.227) (-1622.979) (-1639.941) [-1638.796] * (-1622.751) (-1613.025) [-1636.377] (-1636.529) -- 8:49:59
      457000 -- [-1608.926] (-1631.966) (-1633.734) (-1633.540) * (-1624.621) (-1616.942) [-1640.754] (-1640.309) -- 8:49:23
      457500 -- [-1614.661] (-1619.352) (-1632.882) (-1630.054) * [-1620.351] (-1612.696) (-1642.915) (-1633.470) -- 8:50:37
      458000 -- [-1610.812] (-1629.785) (-1632.146) (-1628.531) * [-1637.766] (-1614.812) (-1643.791) (-1629.275) -- 8:50:02
      458500 -- (-1612.537) (-1637.695) [-1631.223] (-1627.833) * [-1628.298] (-1616.359) (-1642.173) (-1631.170) -- 8:49:27
      459000 -- [-1611.305] (-1634.814) (-1626.950) (-1629.219) * (-1621.635) (-1621.807) [-1641.764] (-1630.307) -- 8:50:40
      459500 -- (-1622.359) (-1642.049) [-1630.881] (-1625.530) * (-1624.365) (-1627.759) [-1636.187] (-1629.212) -- 8:50:05
      460000 -- [-1625.098] (-1638.251) (-1628.583) (-1620.705) * (-1631.413) (-1622.656) [-1636.345] (-1632.960) -- 8:49:30

      Average standard deviation of split frequencies: 0.057427

      460500 -- (-1627.228) (-1630.753) [-1635.823] (-1619.731) * (-1624.589) (-1629.131) [-1636.258] (-1625.572) -- 8:50:42
      461000 -- (-1628.457) (-1626.526) [-1638.611] (-1618.144) * (-1618.129) (-1632.479) [-1638.972] (-1626.116) -- 8:50:08
      461500 -- (-1628.500) (-1624.848) (-1635.383) [-1619.902] * (-1622.960) (-1619.997) [-1639.889] (-1628.131) -- 8:51:20
      462000 -- [-1624.793] (-1631.747) (-1624.407) (-1629.511) * (-1626.021) (-1628.643) [-1639.112] (-1621.825) -- 8:50:45
      462500 -- [-1621.678] (-1629.121) (-1634.421) (-1626.418) * (-1622.233) (-1631.662) [-1634.954] (-1622.383) -- 8:50:11
      463000 -- [-1627.023] (-1630.793) (-1632.902) (-1622.107) * (-1625.101) (-1633.414) [-1635.528] (-1619.960) -- 8:51:23
      463500 -- [-1626.377] (-1624.780) (-1628.113) (-1632.422) * (-1620.906) [-1617.395] (-1647.534) (-1614.192) -- 8:50:48
      464000 -- [-1624.016] (-1626.799) (-1629.336) (-1627.363) * (-1620.735) (-1624.065) [-1651.203] (-1620.811) -- 8:50:14
      464500 -- [-1620.227] (-1632.655) (-1630.561) (-1628.403) * (-1622.758) (-1623.807) [-1657.831] (-1623.967) -- 8:51:26
      465000 -- [-1614.098] (-1619.154) (-1629.596) (-1627.903) * (-1623.238) (-1621.687) [-1646.723] (-1629.999) -- 8:50:51

      Average standard deviation of split frequencies: 0.058261

      465500 -- [-1619.979] (-1626.294) (-1640.175) (-1624.428) * (-1627.124) (-1628.568) [-1647.798] (-1639.411) -- 8:50:17
      466000 -- (-1623.103) (-1617.404) (-1637.570) [-1623.827] * (-1618.803) (-1622.931) [-1650.980] (-1624.687) -- 8:51:28
      466500 -- [-1620.391] (-1624.079) (-1642.140) (-1620.292) * (-1611.270) (-1626.828) [-1651.740] (-1625.924) -- 8:50:54
      467000 -- [-1623.693] (-1624.985) (-1631.103) (-1620.920) * (-1613.554) (-1618.130) [-1656.681] (-1639.420) -- 8:50:19
      467500 -- [-1621.591] (-1626.642) (-1636.817) (-1620.916) * (-1611.444) (-1613.178) [-1648.430] (-1625.955) -- 8:51:31
      468000 -- (-1620.681) (-1623.053) (-1641.359) [-1617.842] * [-1613.300] (-1621.817) (-1645.150) (-1628.962) -- 8:50:57
      468500 -- [-1621.949] (-1626.687) (-1630.103) (-1622.733) * [-1613.675] (-1618.686) (-1638.732) (-1622.579) -- 8:50:22
      469000 -- (-1636.457) (-1622.478) [-1626.494] (-1616.135) * (-1619.488) (-1635.371) [-1642.409] (-1627.872) -- 8:51:34
      469500 -- (-1628.271) (-1621.166) (-1618.447) [-1624.935] * (-1618.942) (-1620.893) [-1634.539] (-1635.453) -- 8:50:59
      470000 -- [-1628.328] (-1620.651) (-1626.208) (-1621.285) * (-1612.394) (-1618.066) [-1644.339] (-1629.496) -- 8:50:25

      Average standard deviation of split frequencies: 0.058159

      470500 -- (-1636.657) (-1627.496) (-1624.187) [-1616.518] * (-1617.193) (-1629.353) [-1634.018] (-1633.019) -- 8:51:36
      471000 -- [-1628.656] (-1627.167) (-1636.125) (-1619.726) * (-1616.543) (-1620.765) (-1647.527) [-1630.258] -- 8:51:02
      471500 -- [-1630.489] (-1632.943) (-1618.484) (-1617.287) * (-1622.264) (-1616.824) [-1640.674] (-1642.696) -- 8:50:28
      472000 -- (-1632.857) (-1631.960) (-1628.727) [-1626.348] * [-1614.360] (-1618.564) (-1638.657) (-1640.244) -- 8:51:39
      472500 -- [-1627.412] (-1637.225) (-1624.793) (-1616.954) * (-1620.534) (-1622.277) [-1642.937] (-1642.616) -- 8:51:05
      473000 -- [-1616.441] (-1639.202) (-1614.228) (-1609.972) * (-1619.615) (-1623.347) [-1641.057] (-1642.378) -- 8:50:31
      473500 -- (-1616.182) (-1629.459) [-1623.087] (-1619.604) * [-1624.025] (-1622.037) (-1640.135) (-1642.978) -- 8:51:41
      474000 -- [-1621.917] (-1628.416) (-1622.518) (-1615.378) * (-1618.276) (-1641.201) [-1641.793] (-1642.144) -- 8:51:07
      474500 -- [-1618.672] (-1622.222) (-1619.872) (-1623.887) * [-1616.916] (-1641.506) (-1641.185) (-1643.443) -- 8:50:34
      475000 -- [-1627.336] (-1625.165) (-1620.876) (-1629.296) * [-1614.759] (-1633.400) (-1641.578) (-1641.558) -- 8:51:44

      Average standard deviation of split frequencies: 0.058783

      475500 -- (-1620.258) (-1624.585) [-1622.935] (-1632.662) * [-1620.969] (-1639.689) (-1641.756) (-1636.893) -- 8:51:10
      476000 -- [-1619.369] (-1620.188) (-1629.774) (-1635.423) * [-1623.271] (-1640.109) (-1640.834) (-1639.712) -- 8:50:36
      476500 -- [-1613.016] (-1630.752) (-1625.854) (-1630.953) * [-1620.331] (-1636.247) (-1639.935) (-1642.941) -- 8:51:47
      477000 -- [-1621.965] (-1629.202) (-1645.688) (-1632.488) * [-1617.109] (-1627.610) (-1631.504) (-1638.090) -- 8:51:13
      477500 -- [-1628.285] (-1629.433) (-1625.868) (-1624.882) * (-1630.268) (-1623.775) (-1637.721) [-1630.038] -- 8:50:39
      478000 -- [-1623.755] (-1636.195) (-1626.083) (-1621.027) * [-1621.231] (-1622.021) (-1634.106) (-1641.347) -- 8:51:49
      478500 -- [-1626.427] (-1638.824) (-1622.863) (-1625.286) * [-1619.187] (-1629.611) (-1635.070) (-1628.639) -- 8:51:15
      479000 -- [-1621.859] (-1633.481) (-1628.944) (-1635.844) * (-1623.215) (-1619.142) [-1633.967] (-1626.867) -- 8:50:42
      479500 -- (-1627.742) (-1622.616) [-1633.529] (-1636.073) * (-1620.704) (-1629.224) [-1629.229] (-1622.674) -- 8:51:52
      480000 -- [-1627.727] (-1620.595) (-1633.808) (-1646.899) * (-1614.542) (-1632.583) [-1635.376] (-1623.926) -- 8:51:18

      Average standard deviation of split frequencies: 0.059509

      480500 -- (-1624.872) [-1616.082] (-1633.971) (-1631.941) * (-1628.479) (-1616.188) [-1637.316] (-1624.299) -- 8:50:45
      481000 -- (-1617.674) [-1626.638] (-1628.848) (-1629.976) * (-1629.938) (-1623.185) [-1633.612] (-1626.833) -- 8:51:54
      481500 -- (-1620.183) [-1620.601] (-1629.048) (-1636.503) * [-1620.771] (-1622.584) (-1637.745) (-1617.166) -- 8:51:21
      482000 -- [-1615.738] (-1626.616) (-1630.155) (-1641.175) * (-1619.434) (-1617.102) [-1641.237] (-1629.093) -- 8:52:30
      482500 -- [-1625.442] (-1627.639) (-1629.081) (-1644.965) * (-1620.299) (-1621.557) [-1635.212] (-1627.610) -- 8:51:56
      483000 -- [-1618.671] (-1624.031) (-1636.204) (-1632.668) * [-1620.777] (-1623.438) (-1634.159) (-1625.037) -- 8:51:23
      483500 -- (-1629.397) [-1621.911] (-1632.639) (-1625.857) * (-1620.981) (-1630.897) [-1639.367] (-1626.154) -- 8:50:50
      484000 -- (-1624.473) (-1628.787) [-1624.791] (-1623.747) * [-1632.167] (-1629.785) (-1637.595) (-1630.324) -- 8:51:59
      484500 -- (-1617.728) [-1626.389] (-1641.973) (-1616.259) * (-1630.770) (-1643.806) [-1633.086] (-1628.491) -- 8:51:26
      485000 -- (-1623.126) [-1623.406] (-1646.097) (-1619.755) * (-1626.711) (-1637.240) [-1633.621] (-1626.976) -- 8:50:52

      Average standard deviation of split frequencies: 0.060106

      485500 -- [-1628.639] (-1617.464) (-1629.449) (-1614.391) * [-1628.739] (-1630.760) (-1629.143) (-1632.578) -- 8:52:01
      486000 -- (-1618.838) (-1618.618) [-1628.737] (-1623.703) * [-1618.377] (-1630.150) (-1632.172) (-1614.877) -- 8:51:28
      486500 -- [-1617.782] (-1625.454) (-1638.739) (-1619.244) * (-1628.833) (-1634.838) [-1633.283] (-1617.592) -- 8:50:55
      487000 -- [-1621.133] (-1627.969) (-1637.147) (-1624.734) * [-1628.202] (-1623.954) (-1633.688) (-1617.133) -- 8:52:04
      487500 -- (-1621.263) [-1620.577] (-1636.801) (-1616.282) * [-1621.932] (-1627.532) (-1640.551) (-1611.646) -- 8:51:31
      488000 -- (-1622.363) (-1620.808) (-1634.901) [-1622.877] * (-1633.688) (-1628.034) [-1639.897] (-1615.970) -- 8:50:58
      488500 -- (-1619.285) [-1614.846] (-1635.965) (-1620.947) * [-1638.949] (-1636.982) (-1636.980) (-1612.241) -- 8:52:06
      489000 -- (-1622.847) (-1611.417) (-1637.375) [-1617.895] * (-1623.819) (-1635.077) (-1646.091) [-1617.306] -- 8:51:33
      489500 -- [-1626.069] (-1611.616) (-1626.946) (-1614.519) * [-1621.807] (-1627.921) (-1647.857) (-1620.048) -- 8:51:00
      490000 -- [-1627.229] (-1616.640) (-1630.691) (-1618.172) * [-1618.375] (-1622.764) (-1642.114) (-1620.581) -- 8:52:08

      Average standard deviation of split frequencies: 0.060159

      490500 -- (-1624.692) [-1623.315] (-1634.608) (-1619.537) * [-1620.922] (-1635.839) (-1634.930) (-1623.550) -- 8:51:36
      491000 -- [-1622.199] (-1615.660) (-1635.117) (-1622.041) * [-1632.234] (-1629.848) (-1647.192) (-1616.504) -- 8:51:03
      491500 -- (-1625.530) [-1615.479] (-1641.687) (-1622.787) * (-1630.684) (-1621.218) (-1646.671) [-1611.509] -- 8:52:11
      492000 -- [-1618.234] (-1618.174) (-1647.848) (-1621.526) * [-1632.044] (-1623.630) (-1647.261) (-1617.337) -- 8:51:38
      492500 -- (-1618.277) [-1612.842] (-1648.821) (-1620.107) * (-1623.703) (-1628.065) [-1640.571] (-1620.781) -- 8:51:05
      493000 -- (-1619.013) (-1626.463) (-1648.433) [-1612.749] * (-1615.497) (-1631.114) (-1645.149) [-1624.007] -- 8:52:13
      493500 -- [-1621.124] (-1642.028) (-1645.201) (-1613.145) * [-1620.196] (-1629.897) (-1647.432) (-1625.511) -- 8:51:40
      494000 -- [-1621.087] (-1644.747) (-1638.762) (-1614.297) * (-1620.571) (-1636.530) [-1638.205] (-1630.189) -- 8:51:08
      494500 -- (-1615.484) (-1620.672) (-1636.323) [-1614.447] * [-1617.905] (-1631.664) (-1646.730) (-1622.162) -- 8:50:35
      495000 -- [-1613.366] (-1621.547) (-1640.790) (-1620.839) * [-1621.760] (-1633.684) (-1648.778) (-1625.037) -- 8:51:43

      Average standard deviation of split frequencies: 0.060510

      495500 -- [-1613.950] (-1624.730) (-1633.671) (-1623.018) * [-1618.185] (-1641.440) (-1649.354) (-1611.811) -- 8:51:10
      496000 -- [-1623.004] (-1622.760) (-1638.319) (-1616.452) * (-1616.135) (-1629.465) [-1655.914] (-1612.609) -- 8:50:38
      496500 -- (-1623.741) [-1619.013] (-1639.356) (-1620.713) * (-1616.339) (-1627.947) [-1652.717] (-1623.617) -- 8:51:45
      497000 -- (-1627.308) (-1624.807) [-1639.632] (-1621.989) * [-1616.402] (-1623.426) (-1645.446) (-1623.476) -- 8:51:13
      497500 -- (-1621.969) [-1616.249] (-1636.891) (-1626.233) * [-1620.287] (-1635.503) (-1655.028) (-1628.608) -- 8:50:40
      498000 -- (-1620.934) (-1617.794) (-1648.843) [-1628.473] * [-1615.584] (-1638.542) (-1657.171) (-1622.453) -- 8:51:47
      498500 -- (-1630.652) [-1620.249] (-1640.308) (-1624.700) * (-1618.919) [-1625.873] (-1660.402) (-1624.653) -- 8:51:15
      499000 -- (-1638.075) [-1621.687] (-1633.839) (-1626.694) * (-1614.899) (-1630.353) (-1661.758) [-1615.640] -- 8:50:43
      499500 -- (-1627.661) [-1618.078] (-1639.552) (-1625.728) * [-1621.179] (-1619.062) (-1649.058) (-1618.774) -- 8:51:50
      500000 -- (-1627.116) [-1622.755] (-1641.291) (-1629.282) * (-1627.606) (-1623.304) (-1654.288) [-1620.973] -- 8:51:18

      Average standard deviation of split frequencies: 0.061232

      500500 -- (-1629.519) [-1619.870] (-1644.746) (-1634.808) * (-1628.879) (-1629.123) (-1652.693) [-1612.729] -- 8:50:45
      501000 -- (-1627.907) [-1622.170] (-1638.139) (-1622.031) * (-1629.434) (-1617.688) (-1649.397) [-1618.300] -- 8:51:52
      501500 -- (-1639.121) [-1618.892] (-1640.501) (-1628.330) * (-1634.065) (-1634.336) (-1652.940) [-1611.542] -- 8:51:20
      502000 -- (-1633.536) [-1615.528] (-1636.256) (-1626.378) * (-1635.889) (-1633.876) [-1651.574] (-1613.676) -- 8:50:48
      502500 -- (-1630.746) [-1616.088] (-1638.475) (-1634.681) * (-1633.240) (-1626.854) (-1653.361) [-1610.906] -- 8:51:54
      503000 -- (-1631.515) [-1631.471] (-1636.483) (-1625.440) * (-1641.420) (-1634.054) (-1652.129) [-1607.919] -- 8:51:22
      503500 -- (-1627.204) (-1624.083) [-1638.676] (-1618.590) * (-1649.421) [-1630.028] (-1647.734) (-1608.329) -- 8:50:50
      504000 -- (-1635.289) [-1617.378] (-1642.656) (-1624.262) * (-1646.067) (-1632.804) [-1651.163] (-1612.827) -- 8:50:18
      504500 -- (-1631.373) [-1618.838] (-1649.707) (-1616.979) * (-1628.856) (-1632.231) (-1649.482) [-1608.958] -- 8:51:25
      505000 -- (-1635.083) [-1627.624] (-1649.515) (-1615.894) * (-1634.547) (-1631.322) (-1647.061) [-1610.922] -- 8:50:53

      Average standard deviation of split frequencies: 0.061317

      505500 -- (-1626.894) [-1630.146] (-1644.563) (-1622.580) * (-1630.144) [-1623.969] (-1646.899) (-1612.760) -- 8:50:21
      506000 -- (-1633.930) [-1622.381] (-1644.683) (-1627.321) * (-1630.933) (-1625.599) (-1645.188) [-1609.511] -- 8:51:27
      506500 -- (-1637.251) [-1622.031] (-1641.018) (-1626.900) * (-1622.171) (-1624.554) (-1647.420) [-1617.568] -- 8:50:55
      507000 -- (-1636.054) [-1620.232] (-1635.579) (-1630.982) * (-1624.165) (-1629.189) (-1649.479) [-1616.142] -- 8:50:23
      507500 -- (-1627.240) [-1617.773] (-1636.478) (-1632.129) * [-1629.528] (-1626.152) (-1644.681) (-1617.463) -- 8:51:29
      508000 -- (-1632.259) [-1618.922] (-1642.168) (-1623.345) * [-1630.557] (-1624.895) (-1647.583) (-1618.789) -- 8:50:58
      508500 -- (-1627.138) [-1633.187] (-1650.558) (-1640.214) * (-1627.125) (-1627.058) (-1645.356) [-1613.163] -- 8:50:26
      509000 -- (-1627.949) (-1636.537) [-1647.272] (-1645.877) * (-1626.794) (-1623.143) [-1652.981] (-1621.819) -- 8:51:32
      509500 -- (-1628.496) (-1643.775) [-1645.603] (-1644.735) * (-1624.235) (-1625.844) [-1649.755] (-1620.988) -- 8:51:00
      510000 -- (-1629.590) (-1635.719) [-1650.722] (-1642.765) * (-1621.524) (-1630.043) [-1652.950] (-1625.442) -- 8:50:28

      Average standard deviation of split frequencies: 0.060972

      510500 -- (-1627.500) (-1633.366) [-1652.869] (-1633.974) * (-1617.489) [-1634.699] (-1647.606) (-1621.245) -- 8:51:34
      511000 -- (-1625.250) (-1634.648) [-1658.691] (-1629.279) * (-1620.206) (-1638.323) (-1645.168) [-1622.893] -- 8:51:02
      511500 -- (-1621.804) (-1639.190) (-1655.975) [-1640.738] * [-1627.626] (-1638.812) (-1638.673) (-1627.042) -- 8:50:31
      512000 -- (-1627.030) (-1633.847) [-1651.697] (-1633.862) * (-1630.161) (-1632.691) [-1643.168] (-1631.277) -- 8:51:36
      512500 -- (-1633.874) (-1630.366) [-1660.982] (-1628.238) * (-1627.768) [-1629.593] (-1639.751) (-1636.273) -- 8:51:05
      513000 -- (-1619.922) (-1638.280) [-1640.470] (-1619.487) * [-1627.121] (-1629.144) (-1644.478) (-1632.756) -- 8:50:33
      513500 -- (-1614.289) (-1635.478) [-1648.340] (-1618.894) * [-1627.263] (-1628.954) (-1644.179) (-1635.688) -- 8:51:38
      514000 -- (-1623.012) (-1634.944) [-1641.475] (-1615.418) * (-1627.213) (-1630.863) [-1647.062] (-1624.034) -- 8:51:07
      514500 -- (-1624.947) (-1639.382) [-1647.962] (-1615.631) * (-1623.340) (-1630.587) [-1643.993] (-1620.668) -- 8:50:36
      515000 -- (-1618.848) (-1630.962) [-1640.579] (-1622.631) * (-1621.503) (-1632.522) [-1645.335] (-1622.785) -- 8:50:04

      Average standard deviation of split frequencies: 0.060844

      515500 -- (-1630.887) (-1634.449) [-1650.985] (-1619.994) * (-1622.852) (-1625.044) [-1642.798] (-1621.544) -- 8:51:09
      516000 -- (-1629.002) (-1638.377) [-1639.960] (-1621.617) * [-1617.582] (-1629.756) (-1641.049) (-1622.735) -- 8:50:38
      516500 -- [-1633.724] (-1632.293) (-1639.875) (-1622.940) * (-1617.514) (-1626.370) [-1640.196] (-1619.014) -- 8:50:07
      517000 -- (-1626.258) (-1636.148) [-1640.022] (-1621.782) * (-1624.346) (-1632.138) [-1638.357] (-1619.066) -- 8:51:12
      517500 -- (-1631.246) (-1631.319) [-1642.706] (-1629.359) * [-1610.349] (-1642.159) (-1644.186) (-1620.321) -- 8:50:40
      518000 -- (-1625.672) (-1625.208) (-1647.101) [-1623.122] * [-1617.783] (-1632.335) (-1638.523) (-1617.372) -- 8:50:09
      518500 -- (-1627.003) [-1631.014] (-1646.254) (-1620.720) * [-1612.769] (-1631.408) (-1643.462) (-1617.008) -- 8:51:14
      519000 -- (-1634.629) [-1623.480] (-1645.083) (-1631.043) * [-1615.131] (-1630.351) (-1634.689) (-1623.299) -- 8:50:43
      519500 -- (-1631.201) [-1618.784] (-1643.295) (-1630.310) * [-1612.292] (-1633.444) (-1644.778) (-1621.986) -- 8:50:12
      520000 -- (-1630.248) (-1628.976) [-1635.810] (-1623.018) * [-1612.035] (-1635.568) (-1641.265) (-1617.067) -- 8:51:16

      Average standard deviation of split frequencies: 0.061114

      520500 -- (-1644.437) [-1624.049] (-1632.118) (-1625.263) * [-1617.429] (-1637.803) (-1638.466) (-1622.908) -- 8:50:45
      521000 -- (-1642.651) (-1624.476) [-1634.075] (-1629.720) * [-1620.533] (-1638.732) (-1646.771) (-1632.390) -- 8:50:14
      521500 -- (-1635.453) (-1633.960) [-1628.543] (-1626.532) * [-1612.471] (-1625.928) (-1639.346) (-1636.559) -- 8:51:18
      522000 -- (-1642.431) (-1625.184) [-1623.152] (-1623.226) * [-1617.663] (-1625.298) (-1646.309) (-1640.124) -- 8:50:47
      522500 -- (-1640.463) (-1627.014) [-1621.337] (-1627.022) * (-1628.041) (-1620.295) [-1637.177] (-1635.577) -- 8:50:17
      523000 -- (-1625.705) (-1624.360) [-1635.430] (-1625.327) * (-1618.485) (-1622.222) [-1635.086] (-1629.464) -- 8:51:20
      523500 -- (-1630.830) (-1627.518) [-1632.517] (-1633.539) * (-1619.628) (-1620.722) [-1635.274] (-1623.478) -- 8:50:50
      524000 -- (-1625.094) (-1629.769) [-1631.489] (-1630.946) * (-1623.871) (-1627.806) [-1629.967] (-1632.247) -- 8:50:19
      524500 -- (-1625.957) [-1629.202] (-1632.721) (-1632.034) * (-1622.806) (-1622.521) [-1628.694] (-1630.594) -- 8:51:23
      525000 -- (-1620.187) (-1632.184) [-1629.264] (-1627.896) * [-1617.707] (-1622.033) (-1632.517) (-1633.387) -- 8:50:52

      Average standard deviation of split frequencies: 0.061735

      525500 -- (-1628.244) (-1634.482) [-1634.444] (-1627.475) * (-1623.988) [-1622.546] (-1641.019) (-1635.642) -- 8:50:21
      526000 -- (-1635.550) [-1629.557] (-1633.138) (-1631.240) * [-1622.506] (-1622.923) (-1639.909) (-1649.338) -- 8:49:51
      526500 -- (-1634.173) [-1622.528] (-1624.325) (-1640.640) * [-1624.955] (-1631.388) (-1636.010) (-1650.035) -- 8:50:54
      527000 -- [-1639.424] (-1622.619) (-1621.945) (-1625.649) * (-1622.270) [-1618.582] (-1632.982) (-1639.044) -- 8:50:24
      527500 -- (-1635.288) (-1623.022) [-1623.994] (-1625.546) * (-1616.534) [-1620.344] (-1636.615) (-1630.463) -- 8:49:53
      528000 -- (-1646.218) (-1631.765) [-1623.399] (-1626.224) * (-1621.941) (-1622.875) [-1641.239] (-1635.809) -- 8:50:56
      528500 -- (-1639.781) (-1630.887) [-1622.942] (-1627.323) * (-1630.833) (-1638.898) [-1642.956] (-1641.927) -- 8:50:26
      529000 -- (-1631.161) (-1637.268) [-1614.355] (-1626.187) * (-1619.554) [-1638.727] (-1648.028) (-1658.137) -- 8:49:56
      529500 -- (-1626.456) (-1635.922) (-1617.032) [-1631.691] * (-1627.593) (-1634.146) [-1647.149] (-1641.348) -- 8:50:59
      530000 -- (-1631.941) (-1640.400) [-1618.980] (-1627.403) * (-1627.235) (-1627.397) [-1644.713] (-1653.468) -- 8:50:28

      Average standard deviation of split frequencies: 0.061979

      530500 -- (-1630.177) (-1637.363) (-1619.341) [-1623.668] * (-1620.117) (-1627.516) [-1636.640] (-1649.446) -- 8:49:58
      531000 -- (-1638.394) (-1635.127) [-1615.458] (-1622.540) * (-1631.788) (-1634.975) [-1635.507] (-1639.776) -- 8:51:01
      531500 -- (-1628.848) (-1630.898) (-1622.400) [-1620.860] * (-1637.981) (-1638.558) [-1637.971] (-1647.182) -- 8:50:31
      532000 -- (-1626.212) [-1629.610] (-1620.782) (-1616.579) * (-1632.062) (-1632.663) [-1638.597] (-1640.525) -- 8:50:00
      532500 -- (-1632.133) (-1629.395) [-1618.831] (-1631.534) * (-1630.231) (-1626.976) [-1649.243] (-1637.307) -- 8:51:03
      533000 -- (-1636.355) (-1624.404) (-1620.310) [-1621.454] * (-1627.065) (-1624.309) [-1646.803] (-1637.555) -- 8:50:33
      533500 -- [-1637.446] (-1624.085) (-1627.887) (-1615.988) * (-1621.401) (-1622.614) [-1643.765] (-1640.839) -- 8:50:03
      534000 -- (-1640.375) (-1626.465) (-1625.401) [-1612.038] * (-1621.088) [-1626.034] (-1636.037) (-1640.799) -- 8:51:05
      534500 -- (-1637.838) (-1642.030) [-1632.822] (-1628.661) * (-1623.719) (-1622.312) [-1638.160] (-1645.079) -- 8:50:35
      535000 -- [-1635.728] (-1634.219) (-1626.045) (-1630.169) * [-1627.104] (-1631.341) (-1646.177) (-1640.404) -- 8:50:05

      Average standard deviation of split frequencies: 0.062588

      535500 -- (-1637.774) (-1642.171) (-1620.564) [-1630.048] * (-1623.826) (-1626.904) [-1630.925] (-1629.987) -- 8:51:07
      536000 -- (-1641.587) (-1636.821) (-1629.285) [-1624.691] * (-1629.645) (-1622.783) [-1632.299] (-1634.405) -- 8:50:37
      536500 -- (-1639.270) (-1638.468) (-1621.922) [-1626.688] * (-1630.875) (-1615.470) [-1640.973] (-1630.997) -- 8:50:07
      537000 -- (-1652.013) (-1649.659) (-1627.127) [-1630.965] * (-1627.778) (-1611.989) [-1640.148] (-1630.139) -- 8:49:37
      537500 -- (-1641.933) [-1639.461] (-1619.974) (-1618.915) * (-1622.690) (-1620.572) [-1635.289] (-1623.555) -- 8:50:40
      538000 -- (-1644.355) (-1646.702) [-1616.416] (-1621.188) * [-1616.854] (-1615.666) (-1641.650) (-1621.808) -- 8:50:10
      538500 -- (-1642.746) [-1633.941] (-1613.616) (-1621.119) * (-1622.743) (-1618.128) [-1642.469] (-1624.374) -- 8:49:40
      539000 -- (-1637.788) (-1638.158) (-1626.550) [-1618.475] * (-1623.646) (-1621.027) [-1648.502] (-1628.159) -- 8:50:42
      539500 -- (-1634.602) (-1646.272) (-1628.568) [-1619.914] * (-1624.904) (-1621.701) [-1646.769] (-1634.120) -- 8:50:12
      540000 -- (-1631.096) (-1635.828) (-1624.894) [-1620.143] * (-1626.492) [-1615.058] (-1644.803) (-1637.357) -- 8:49:42

      Average standard deviation of split frequencies: 0.062648

      540500 -- (-1627.758) (-1641.431) [-1624.207] (-1627.979) * (-1625.999) (-1610.421) [-1650.068] (-1645.422) -- 8:50:44
      541000 -- [-1629.962] (-1643.955) (-1624.640) (-1630.717) * (-1621.867) (-1617.479) [-1644.784] (-1648.501) -- 8:50:14
      541500 -- (-1629.790) (-1640.410) (-1624.093) [-1641.272] * (-1625.456) (-1624.444) [-1636.020] (-1643.608) -- 8:49:44
      542000 -- (-1631.554) (-1641.827) [-1625.846] (-1635.650) * (-1630.403) (-1616.558) [-1640.584] (-1644.784) -- 8:50:46
      542500 -- (-1632.050) (-1633.044) (-1632.359) [-1633.648] * (-1631.378) [-1617.125] (-1634.931) (-1649.949) -- 8:50:16
      543000 -- [-1631.195] (-1631.867) (-1625.166) (-1624.615) * (-1627.948) (-1623.316) [-1643.130] (-1649.879) -- 8:49:47
      543500 -- (-1631.280) [-1620.887] (-1634.678) (-1626.687) * (-1625.357) (-1623.901) [-1642.288] (-1646.106) -- 8:50:48
      544000 -- (-1642.839) (-1618.319) [-1636.776] (-1628.234) * (-1617.101) (-1619.433) [-1635.130] (-1649.066) -- 8:50:19
      544500 -- (-1632.022) (-1621.215) (-1624.252) [-1628.944] * (-1639.135) (-1623.694) [-1635.080] (-1642.310) -- 8:49:49
      545000 -- (-1633.545) (-1623.404) (-1624.738) [-1642.103] * (-1628.090) (-1628.820) [-1636.087] (-1643.096) -- 8:50:50

      Average standard deviation of split frequencies: 0.062956

      545500 -- (-1629.907) [-1626.059] (-1634.573) (-1647.284) * [-1627.602] (-1629.100) (-1635.235) (-1658.450) -- 8:50:21
      546000 -- [-1634.451] (-1627.003) (-1633.725) (-1634.898) * (-1624.675) [-1623.685] (-1639.496) (-1651.785) -- 8:49:51
      546500 -- (-1637.584) [-1618.575] (-1629.661) (-1640.357) * [-1637.876] (-1619.488) (-1645.348) (-1653.665) -- 8:50:52
      547000 -- [-1633.712] (-1618.076) (-1626.878) (-1641.162) * (-1637.088) (-1630.989) [-1636.635] (-1650.015) -- 8:50:23
      547500 -- (-1629.987) (-1622.944) [-1630.940] (-1645.541) * [-1634.955] (-1634.892) (-1641.272) (-1651.192) -- 8:49:54
      548000 -- (-1640.069) (-1621.574) [-1627.695] (-1648.040) * [-1639.552] (-1630.042) (-1644.571) (-1646.184) -- 8:50:55
      548500 -- [-1636.093] (-1623.212) (-1637.298) (-1652.247) * [-1640.642] (-1629.839) (-1643.916) (-1637.741) -- 8:50:25
      549000 -- [-1641.325] (-1629.689) (-1635.836) (-1650.894) * (-1635.607) (-1625.899) [-1651.489] (-1637.217) -- 8:49:56
      549500 -- (-1640.409) [-1633.674] (-1637.742) (-1649.289) * [-1628.881] (-1618.034) (-1659.284) (-1636.086) -- 8:49:27
      550000 -- (-1637.969) [-1639.099] (-1637.993) (-1641.421) * [-1631.706] (-1623.712) (-1649.427) (-1638.544) -- 8:50:27

      Average standard deviation of split frequencies: 0.063461

      550500 -- [-1633.630] (-1627.767) (-1641.612) (-1634.309) * [-1626.572] (-1624.768) (-1642.553) (-1631.702) -- 8:49:58
      551000 -- (-1626.043) (-1635.116) [-1637.874] (-1637.080) * [-1635.519] (-1613.859) (-1650.623) (-1632.450) -- 8:49:29
      551500 -- [-1627.028] (-1638.168) (-1623.036) (-1634.255) * [-1634.408] (-1618.372) (-1654.359) (-1629.221) -- 8:50:29
      552000 -- (-1633.140) (-1634.971) [-1629.426] (-1627.747) * [-1629.738] (-1619.756) (-1635.564) (-1636.496) -- 8:50:00
      552500 -- [-1625.214] (-1635.547) (-1625.105) (-1626.221) * [-1630.935] (-1624.949) (-1636.648) (-1631.871) -- 8:49:31
      553000 -- [-1628.927] (-1639.077) (-1634.730) (-1625.340) * [-1641.430] (-1628.293) (-1640.851) (-1634.095) -- 8:50:32
      553500 -- (-1630.876) (-1638.692) [-1628.816] (-1616.432) * [-1638.807] (-1630.673) (-1634.465) (-1635.952) -- 8:50:02
      554000 -- (-1637.005) (-1638.179) [-1639.538] (-1619.809) * [-1628.682] (-1627.780) (-1635.434) (-1634.653) -- 8:49:33
      554500 -- (-1631.049) (-1631.152) [-1646.726] (-1628.358) * [-1631.749] (-1628.405) (-1648.364) (-1637.123) -- 8:50:34
      555000 -- [-1631.820] (-1635.016) (-1635.215) (-1624.076) * [-1624.570] (-1634.469) (-1643.028) (-1638.410) -- 8:50:05

      Average standard deviation of split frequencies: 0.063712

      555500 -- (-1637.015) (-1641.064) [-1638.233] (-1634.178) * [-1614.045] (-1642.955) (-1637.126) (-1643.908) -- 8:49:36
      556000 -- (-1638.580) (-1645.459) [-1635.386] (-1622.978) * [-1630.999] (-1639.343) (-1636.905) (-1645.505) -- 8:50:36
      556500 -- [-1645.209] (-1643.512) (-1640.049) (-1618.297) * [-1628.441] (-1642.383) (-1637.820) (-1638.807) -- 8:50:07
      557000 -- (-1638.488) [-1636.320] (-1644.960) (-1617.287) * [-1630.909] (-1646.612) (-1638.009) (-1641.924) -- 8:49:38
      557500 -- [-1638.903] (-1634.165) (-1650.082) (-1620.594) * [-1625.954] (-1644.779) (-1633.604) (-1642.047) -- 8:50:38
      558000 -- (-1649.199) (-1623.172) [-1652.574] (-1631.558) * [-1624.508] (-1642.942) (-1623.781) (-1645.815) -- 8:50:09
      558500 -- (-1652.844) [-1624.791] (-1643.033) (-1624.139) * [-1623.909] (-1647.416) (-1629.494) (-1630.276) -- 8:49:40
      559000 -- (-1664.800) (-1633.415) (-1641.871) [-1619.072] * [-1615.140] (-1643.225) (-1634.915) (-1629.521) -- 8:50:40
      559500 -- (-1637.607) [-1633.971] (-1642.299) (-1622.963) * [-1626.754] (-1646.669) (-1648.869) (-1619.843) -- 8:50:11
      560000 -- (-1642.183) [-1627.073] (-1638.778) (-1625.343) * [-1624.679] (-1638.911) (-1643.872) (-1620.867) -- 8:49:42

      Average standard deviation of split frequencies: 0.064280

      560500 -- (-1637.785) [-1630.472] (-1635.959) (-1633.355) * (-1626.045) (-1632.596) (-1633.981) [-1618.986] -- 8:50:42
      561000 -- (-1641.383) [-1640.122] (-1643.594) (-1633.147) * [-1617.342] (-1640.978) (-1632.461) (-1620.822) -- 8:50:13
      561500 -- (-1641.436) (-1638.327) [-1636.117] (-1627.580) * [-1618.502] (-1645.424) (-1628.269) (-1625.328) -- 8:49:45
      562000 -- (-1640.768) (-1636.523) [-1629.323] (-1621.223) * [-1621.733] (-1650.926) (-1627.971) (-1623.247) -- 8:50:44
      562500 -- (-1638.056) [-1649.001] (-1629.285) (-1626.536) * [-1625.757] (-1641.535) (-1628.486) (-1632.598) -- 8:50:15
      563000 -- (-1639.084) [-1645.260] (-1631.985) (-1622.642) * [-1624.319] (-1652.470) (-1630.239) (-1623.208) -- 8:49:47
      563500 -- (-1644.097) (-1642.808) (-1628.681) [-1615.891] * [-1617.663] (-1650.876) (-1630.060) (-1624.280) -- 8:50:46
      564000 -- (-1631.403) (-1638.488) (-1627.478) [-1619.477] * (-1611.143) [-1648.363] (-1624.179) (-1627.902) -- 8:50:17
      564500 -- (-1630.182) (-1634.001) [-1637.515] (-1611.296) * [-1613.597] (-1653.934) (-1635.389) (-1621.561) -- 8:49:49
      565000 -- (-1625.948) [-1636.329] (-1635.114) (-1619.888) * [-1617.264] (-1649.575) (-1633.694) (-1619.611) -- 8:49:20

      Average standard deviation of split frequencies: 0.063956

      565500 -- (-1637.857) [-1633.018] (-1634.227) (-1621.333) * [-1611.428] (-1647.678) (-1634.778) (-1621.099) -- 8:50:19
      566000 -- (-1647.404) (-1634.985) (-1631.433) [-1619.768] * [-1613.080] (-1646.705) (-1634.982) (-1635.229) -- 8:49:51
      566500 -- (-1640.312) [-1630.142] (-1630.993) (-1630.267) * [-1611.982] (-1646.540) (-1637.596) (-1635.325) -- 8:49:23
      567000 -- (-1635.284) (-1630.957) (-1628.716) [-1628.832] * [-1609.309] (-1641.269) (-1634.649) (-1637.306) -- 8:50:21
      567500 -- (-1626.185) (-1634.155) (-1635.827) [-1625.674] * [-1611.794] (-1652.750) (-1633.102) (-1644.194) -- 8:49:53
      568000 -- (-1631.483) (-1627.018) (-1632.836) [-1617.079] * (-1612.614) [-1636.969] (-1635.058) (-1631.543) -- 8:49:25
      568500 -- (-1629.573) (-1633.284) [-1633.789] (-1620.924) * [-1615.895] (-1649.235) (-1637.555) (-1636.337) -- 8:50:23
      569000 -- (-1629.718) [-1633.651] (-1630.440) (-1614.961) * [-1618.459] (-1636.056) (-1629.582) (-1635.762) -- 8:49:55
      569500 -- (-1629.962) [-1630.598] (-1643.847) (-1620.067) * [-1621.381] (-1636.270) (-1631.626) (-1640.425) -- 8:49:27
      570000 -- (-1634.405) [-1633.711] (-1636.073) (-1618.359) * [-1628.305] (-1634.371) (-1637.451) (-1635.773) -- 8:50:25

      Average standard deviation of split frequencies: 0.064135

      570500 -- (-1635.870) [-1632.713] (-1636.751) (-1615.275) * [-1628.271] (-1626.978) (-1636.783) (-1640.590) -- 8:49:57
      571000 -- (-1633.435) [-1632.617] (-1630.246) (-1623.417) * (-1620.591) [-1624.803] (-1647.340) (-1639.535) -- 8:49:29
      571500 -- (-1631.259) [-1639.878] (-1636.749) (-1623.132) * [-1612.805] (-1633.179) (-1644.259) (-1645.413) -- 8:50:27
      572000 -- (-1630.662) [-1643.798] (-1628.356) (-1622.610) * (-1611.328) (-1632.690) [-1635.121] (-1648.929) -- 8:49:59
      572500 -- (-1620.896) [-1638.333] (-1630.986) (-1622.405) * (-1614.327) (-1631.027) [-1633.588] (-1648.631) -- 8:49:31
      573000 -- (-1622.912) [-1641.065] (-1627.831) (-1628.697) * (-1606.871) [-1648.407] (-1634.658) (-1641.384) -- 8:50:29
      573500 -- (-1621.852) (-1638.449) [-1630.853] (-1627.511) * (-1613.949) [-1637.123] (-1644.288) (-1637.631) -- 8:50:01
      574000 -- (-1623.251) [-1638.109] (-1630.597) (-1638.122) * (-1623.121) [-1644.658] (-1636.974) (-1630.532) -- 8:49:33
      574500 -- (-1627.311) (-1647.906) [-1627.680] (-1622.697) * (-1619.492) [-1635.935] (-1631.455) (-1633.974) -- 8:49:05
      575000 -- (-1623.030) (-1647.417) [-1627.057] (-1624.305) * [-1616.310] (-1634.714) (-1628.358) (-1635.903) -- 8:50:03

      Average standard deviation of split frequencies: 0.064024

      575500 -- (-1620.642) [-1649.362] (-1632.682) (-1631.986) * (-1601.399) [-1641.706] (-1637.146) (-1639.485) -- 8:49:35
      576000 -- (-1623.190) (-1643.284) [-1625.141] (-1634.439) * (-1604.789) [-1641.450] (-1637.097) (-1637.623) -- 8:49:08
      576500 -- (-1622.378) (-1639.746) [-1626.374] (-1631.802) * [-1610.078] (-1639.273) (-1631.248) (-1634.365) -- 8:50:05
      577000 -- (-1626.265) (-1637.411) [-1626.336] (-1630.145) * (-1617.350) [-1636.464] (-1640.668) (-1641.283) -- 8:49:38
      577500 -- (-1627.141) (-1643.898) [-1633.937] (-1631.514) * (-1610.031) [-1631.787] (-1646.163) (-1633.683) -- 8:49:10
      578000 -- (-1631.289) (-1651.454) [-1630.434] (-1624.378) * (-1616.205) [-1632.704] (-1650.100) (-1626.820) -- 8:50:07
      578500 -- (-1626.500) (-1644.179) [-1625.920] (-1623.442) * (-1615.131) [-1638.349] (-1645.527) (-1636.999) -- 8:49:40
      579000 -- (-1631.833) (-1647.230) [-1635.870] (-1623.684) * [-1614.854] (-1635.668) (-1641.992) (-1634.604) -- 8:49:12
      579500 -- (-1638.332) (-1660.569) [-1628.044] (-1629.034) * (-1614.121) (-1630.180) [-1637.790] (-1636.265) -- 8:50:09
      580000 -- (-1637.890) [-1644.938] (-1624.194) (-1638.041) * (-1616.324) [-1628.621] (-1645.031) (-1641.663) -- 8:49:42

      Average standard deviation of split frequencies: 0.063363

      580500 -- (-1631.002) (-1634.053) [-1628.040] (-1639.918) * (-1614.359) [-1628.553] (-1640.857) (-1626.125) -- 8:49:14
      581000 -- (-1641.503) (-1644.048) (-1637.092) [-1627.580] * (-1611.803) [-1635.936] (-1637.752) (-1622.870) -- 8:50:11
      581500 -- (-1644.609) (-1627.146) [-1638.507] (-1623.954) * [-1609.045] (-1627.176) (-1640.664) (-1624.050) -- 8:49:44
      582000 -- (-1633.397) (-1629.832) [-1638.418] (-1618.480) * (-1615.455) (-1637.090) [-1640.845] (-1636.780) -- 8:49:16
      582500 -- (-1632.048) (-1635.151) [-1636.115] (-1615.907) * (-1612.957) (-1626.820) [-1638.224] (-1639.205) -- 8:50:13
      583000 -- (-1633.243) (-1634.032) (-1648.172) [-1618.569] * (-1625.301) (-1636.968) [-1634.166] (-1638.146) -- 8:49:46
      583500 -- (-1625.072) (-1640.855) [-1644.864] (-1624.320) * (-1614.806) [-1639.869] (-1638.150) (-1643.847) -- 8:49:18
      584000 -- (-1634.236) [-1635.571] (-1642.107) (-1615.070) * [-1616.545] (-1635.607) (-1633.907) (-1643.920) -- 8:50:15
      584500 -- (-1635.269) (-1638.627) [-1652.704] (-1616.595) * (-1627.076) (-1635.948) [-1643.822] (-1642.678) -- 8:49:48
      585000 -- (-1630.285) (-1642.456) [-1638.175] (-1616.010) * (-1617.368) [-1627.783] (-1646.102) (-1638.838) -- 8:49:20

      Average standard deviation of split frequencies: 0.063116

      585500 -- (-1628.387) (-1636.330) [-1642.338] (-1615.437) * [-1615.755] (-1635.849) (-1638.964) (-1634.164) -- 8:50:17
      586000 -- (-1625.849) [-1635.153] (-1634.531) (-1611.146) * [-1617.922] (-1636.472) (-1634.983) (-1633.536) -- 8:49:50
      586500 -- (-1639.616) (-1641.585) (-1643.394) [-1620.922] * [-1624.759] (-1630.542) (-1639.601) (-1628.431) -- 8:49:22
      587000 -- (-1637.397) (-1642.749) (-1639.211) [-1620.850] * [-1622.379] (-1631.105) (-1632.914) (-1638.037) -- 8:50:19
      587500 -- [-1632.470] (-1639.472) (-1637.573) (-1634.491) * (-1620.996) (-1630.617) [-1644.456] (-1633.203) -- 8:49:52
      588000 -- (-1634.745) (-1645.275) [-1634.699] (-1638.934) * [-1619.487] (-1628.816) (-1632.856) (-1635.967) -- 8:49:24
      588500 -- (-1626.365) (-1628.987) (-1638.838) [-1622.232] * (-1626.877) [-1616.658] (-1631.582) (-1635.870) -- 8:48:57
      589000 -- [-1636.287] (-1628.782) (-1641.556) (-1635.086) * (-1635.343) [-1623.992] (-1628.668) (-1639.228) -- 8:49:54
      589500 -- [-1636.312] (-1630.696) (-1644.252) (-1628.876) * [-1627.210] (-1636.590) (-1629.132) (-1631.490) -- 8:49:26
      590000 -- (-1632.531) (-1629.432) (-1643.862) [-1631.341] * (-1636.040) [-1628.923] (-1630.858) (-1629.529) -- 8:48:59

      Average standard deviation of split frequencies: 0.063088

      590500 -- (-1632.119) (-1630.249) [-1645.677] (-1629.352) * (-1635.231) [-1620.505] (-1636.338) (-1622.505) -- 8:49:56
      591000 -- [-1637.847] (-1634.557) (-1643.037) (-1629.925) * [-1636.862] (-1627.097) (-1640.930) (-1624.091) -- 8:49:28
      591500 -- (-1630.494) (-1635.779) [-1638.882] (-1626.590) * (-1638.120) [-1625.856] (-1630.320) (-1625.029) -- 8:49:01
      592000 -- (-1630.898) (-1642.682) [-1634.448] (-1629.556) * (-1635.943) [-1631.012] (-1628.341) (-1621.843) -- 8:49:58
      592500 -- (-1630.752) (-1636.823) [-1638.014] (-1628.097) * (-1637.585) [-1627.608] (-1625.937) (-1626.678) -- 8:49:30
      593000 -- (-1632.770) (-1629.552) [-1636.482] (-1621.032) * (-1633.522) (-1626.661) [-1628.923] (-1624.427) -- 8:49:03
      593500 -- [-1635.522] (-1632.988) (-1636.699) (-1628.144) * (-1629.421) [-1627.012] (-1637.047) (-1621.731) -- 8:49:59
      594000 -- (-1633.294) (-1622.653) [-1632.120] (-1626.097) * (-1634.696) [-1629.802] (-1637.927) (-1629.543) -- 8:49:32
      594500 -- (-1639.497) (-1637.506) [-1635.261] (-1620.585) * (-1631.617) [-1627.641] (-1632.889) (-1629.415) -- 8:49:05
      595000 -- (-1645.761) (-1626.856) (-1631.459) [-1615.770] * (-1633.980) [-1623.879] (-1634.734) (-1630.170) -- 8:50:01

      Average standard deviation of split frequencies: 0.063652

      595500 -- (-1636.810) (-1630.742) [-1638.493] (-1618.612) * (-1636.593) [-1625.787] (-1638.362) (-1628.712) -- 8:49:34
      596000 -- (-1634.274) (-1624.029) [-1636.322] (-1632.386) * (-1641.579) [-1627.343] (-1636.292) (-1630.373) -- 8:49:07
      596500 -- (-1626.456) (-1616.732) [-1634.514] (-1622.817) * (-1638.507) (-1628.668) [-1631.803] (-1625.362) -- 8:50:03
      597000 -- [-1620.809] (-1622.737) (-1640.969) (-1617.601) * (-1632.406) [-1620.160] (-1637.023) (-1624.868) -- 8:49:36
      597500 -- (-1623.166) (-1610.838) [-1647.292] (-1617.825) * (-1636.011) [-1622.967] (-1636.103) (-1634.570) -- 8:49:09
      598000 -- [-1617.075] (-1620.287) (-1647.056) (-1623.010) * (-1641.886) [-1627.579] (-1642.775) (-1635.812) -- 8:50:05
      598500 -- (-1612.992) (-1620.356) (-1643.508) [-1625.153] * (-1633.977) [-1626.694] (-1631.557) (-1633.414) -- 8:49:38
      599000 -- (-1618.638) (-1616.775) [-1644.613] (-1625.762) * (-1634.446) (-1623.396) [-1631.065] (-1621.216) -- 8:49:11
      599500 -- (-1632.718) (-1620.124) (-1644.479) [-1624.550] * [-1624.928] (-1627.878) (-1643.129) (-1629.422) -- 8:50:07
      600000 -- (-1633.282) (-1619.148) [-1647.913] (-1632.831) * [-1616.588] (-1628.480) (-1637.393) (-1630.193) -- 8:49:40

      Average standard deviation of split frequencies: 0.063479

      600500 -- [-1634.268] (-1620.714) (-1643.540) (-1629.087) * (-1614.031) [-1626.133] (-1638.904) (-1633.334) -- 8:49:13
      601000 -- (-1638.084) (-1617.889) (-1647.924) [-1626.733] * [-1612.740] (-1622.388) (-1638.385) (-1631.550) -- 8:50:09
      601500 -- (-1636.649) (-1619.132) [-1641.284] (-1621.838) * [-1614.195] (-1614.816) (-1636.944) (-1640.032) -- 8:49:42
      602000 -- [-1634.055] (-1620.717) (-1640.265) (-1625.752) * (-1613.812) (-1615.247) [-1632.270] (-1637.074) -- 8:49:15
      602500 -- [-1632.707] (-1622.810) (-1641.150) (-1620.619) * [-1619.190] (-1619.770) (-1629.070) (-1625.474) -- 8:50:11
      603000 -- [-1639.785] (-1612.746) (-1640.786) (-1618.384) * (-1623.118) [-1617.489] (-1634.575) (-1631.518) -- 8:49:44
      603500 -- [-1639.078] (-1621.205) (-1644.499) (-1617.874) * [-1631.633] (-1630.642) (-1631.288) (-1622.637) -- 8:49:17
      604000 -- [-1629.903] (-1622.712) (-1641.151) (-1616.890) * (-1627.154) [-1625.732] (-1634.079) (-1631.717) -- 8:48:51
      604500 -- [-1620.445] (-1631.683) (-1638.007) (-1617.128) * [-1621.050] (-1625.819) (-1626.956) (-1628.598) -- 8:49:46
      605000 -- (-1620.430) (-1632.502) (-1648.460) [-1611.963] * [-1618.189] (-1629.490) (-1629.588) (-1618.743) -- 8:49:19

      Average standard deviation of split frequencies: 0.062470

      605500 -- (-1627.981) (-1633.132) (-1647.476) [-1612.257] * (-1618.221) (-1626.394) [-1636.639] (-1626.377) -- 8:48:53
      606000 -- (-1622.388) (-1631.794) (-1652.858) [-1611.266] * [-1614.698] (-1627.521) (-1631.406) (-1629.727) -- 8:49:48
      606500 -- [-1626.833] (-1623.171) (-1654.217) (-1615.431) * [-1622.368] (-1630.078) (-1629.319) (-1631.141) -- 8:49:21
      607000 -- (-1625.047) (-1618.317) (-1652.041) [-1623.282] * (-1620.066) (-1626.257) [-1628.491] (-1635.688) -- 8:48:55
      607500 -- (-1619.993) (-1613.307) (-1655.689) [-1619.652] * [-1616.755] (-1624.649) (-1628.088) (-1626.325) -- 8:49:50
      608000 -- (-1617.069) (-1617.959) (-1647.282) [-1622.241] * (-1615.515) (-1628.463) [-1635.288] (-1623.224) -- 8:49:23
      608500 -- (-1625.422) (-1618.284) (-1647.911) [-1619.271] * [-1622.188] (-1622.801) (-1635.210) (-1620.823) -- 8:48:57
      609000 -- (-1617.775) (-1620.084) (-1644.732) [-1617.861] * (-1622.306) (-1632.280) [-1637.829] (-1618.929) -- 8:49:51
      609500 -- [-1613.059] (-1615.170) (-1644.425) (-1617.193) * (-1617.781) [-1628.896] (-1634.510) (-1623.117) -- 8:49:25
      610000 -- (-1621.437) (-1612.853) (-1655.042) [-1612.658] * [-1616.131] (-1633.854) (-1631.155) (-1620.755) -- 8:48:59

      Average standard deviation of split frequencies: 0.062839

      610500 -- (-1610.880) (-1629.853) (-1645.868) [-1611.294] * (-1629.024) (-1642.164) [-1637.797] (-1619.376) -- 8:49:53
      611000 -- (-1616.441) (-1619.335) [-1639.191] (-1617.438) * [-1631.747] (-1643.744) (-1640.863) (-1620.346) -- 8:49:27
      611500 -- (-1628.285) (-1627.287) (-1638.318) [-1616.272] * (-1632.987) (-1638.391) [-1635.614] (-1623.170) -- 8:49:01
      612000 -- [-1620.585] (-1634.989) (-1634.524) (-1620.005) * [-1631.451] (-1628.545) (-1636.332) (-1621.951) -- 8:49:55
      612500 -- (-1620.775) (-1632.032) [-1631.052] (-1624.053) * [-1636.469] (-1633.261) (-1632.835) (-1615.498) -- 8:49:29
      613000 -- (-1622.874) (-1623.473) (-1636.055) [-1625.420] * (-1627.651) (-1628.210) [-1632.994] (-1639.096) -- 8:49:03
      613500 -- (-1625.396) (-1627.569) [-1631.375] (-1625.698) * (-1610.030) (-1630.339) [-1634.794] (-1630.295) -- 8:49:57
      614000 -- (-1623.380) (-1630.461) [-1630.817] (-1624.950) * (-1616.004) [-1627.947] (-1635.189) (-1624.140) -- 8:49:31
      614500 -- [-1622.341] (-1629.882) (-1633.996) (-1618.420) * (-1625.052) (-1632.556) [-1638.722] (-1629.456) -- 8:49:04
      615000 -- (-1625.553) (-1623.531) [-1637.228] (-1623.958) * (-1616.713) (-1633.701) [-1640.492] (-1621.435) -- 8:49:59

      Average standard deviation of split frequencies: 0.063085

      615500 -- (-1623.223) (-1626.781) [-1642.124] (-1626.230) * (-1616.428) (-1628.994) [-1641.690] (-1620.941) -- 8:49:32
      616000 -- (-1633.493) (-1633.495) [-1648.723] (-1629.061) * (-1617.636) (-1631.822) [-1636.513] (-1631.064) -- 8:49:06
      616500 -- (-1627.466) (-1630.114) [-1650.642] (-1629.884) * (-1624.955) (-1643.245) [-1633.557] (-1642.035) -- 8:50:00
      617000 -- (-1637.606) (-1626.818) (-1650.719) [-1624.009] * [-1623.398] (-1644.281) (-1635.022) (-1634.560) -- 8:49:34
      617500 -- [-1632.769] (-1623.210) (-1661.604) (-1631.979) * [-1620.302] (-1639.620) (-1638.319) (-1630.738) -- 8:49:08
      618000 -- (-1634.268) (-1626.380) [-1651.828] (-1626.578) * (-1623.906) (-1634.351) [-1638.275] (-1628.535) -- 8:50:02
      618500 -- (-1623.284) (-1637.448) [-1647.314] (-1624.343) * (-1614.820) (-1634.473) [-1632.871] (-1626.084) -- 8:49:36
      619000 -- (-1622.129) (-1627.844) (-1650.410) [-1623.634] * (-1616.699) (-1628.163) [-1631.910] (-1616.892) -- 8:49:10
      619500 -- (-1631.630) [-1617.938] (-1648.416) (-1622.039) * (-1613.153) (-1630.369) [-1634.109] (-1629.356) -- 8:48:44
      620000 -- (-1620.938) (-1621.802) [-1651.030] (-1611.968) * (-1621.296) (-1631.032) [-1634.367] (-1613.031) -- 8:49:38

      Average standard deviation of split frequencies: 0.063211

      620500 -- (-1618.475) (-1622.499) [-1646.873] (-1617.442) * (-1624.635) (-1639.115) [-1640.974] (-1616.343) -- 8:49:12
      621000 -- (-1622.065) [-1618.565] (-1649.292) (-1625.152) * [-1622.777] (-1632.213) (-1633.967) (-1621.120) -- 8:48:46
      621500 -- [-1619.479] (-1623.833) (-1661.311) (-1628.489) * (-1618.651) (-1625.620) [-1626.418] (-1616.562) -- 8:49:40
      622000 -- (-1618.165) [-1615.949] (-1650.878) (-1628.644) * (-1626.561) (-1623.957) [-1629.180] (-1621.846) -- 8:49:14
      622500 -- (-1615.902) (-1617.279) [-1654.987] (-1620.895) * [-1633.849] (-1624.729) (-1628.635) (-1616.989) -- 8:48:48
      623000 -- (-1615.600) [-1617.379] (-1654.676) (-1620.567) * (-1631.082) (-1622.738) [-1632.813] (-1616.107) -- 8:49:41
      623500 -- [-1619.538] (-1619.923) (-1651.845) (-1617.383) * (-1631.687) [-1627.034] (-1635.721) (-1613.368) -- 8:49:16
      624000 -- (-1630.163) [-1619.351] (-1641.545) (-1616.040) * [-1631.170] (-1626.382) (-1645.698) (-1607.275) -- 8:48:50
      624500 -- (-1624.382) (-1620.886) [-1642.393] (-1617.164) * (-1620.470) (-1632.226) [-1635.633] (-1610.099) -- 8:49:43
      625000 -- [-1628.429] (-1617.233) (-1649.224) (-1616.382) * (-1621.835) (-1628.052) [-1635.946] (-1609.875) -- 8:49:18

      Average standard deviation of split frequencies: 0.063566

      625500 -- (-1622.584) [-1619.041] (-1658.624) (-1628.460) * (-1621.507) (-1638.926) [-1630.504] (-1616.122) -- 8:48:52
      626000 -- (-1626.406) (-1618.405) [-1652.342] (-1620.051) * (-1622.337) (-1641.572) [-1634.281] (-1614.531) -- 8:49:45
      626500 -- [-1632.238] (-1615.718) (-1651.766) (-1622.915) * (-1622.084) (-1638.813) [-1638.963] (-1616.054) -- 8:49:19
      627000 -- [-1643.427] (-1619.720) (-1658.217) (-1629.869) * (-1620.065) (-1632.747) [-1634.027] (-1619.159) -- 8:48:54
      627500 -- (-1630.165) [-1613.358] (-1652.017) (-1622.836) * (-1628.889) (-1637.038) [-1638.000] (-1617.102) -- 8:49:47
      628000 -- [-1626.152] (-1616.793) (-1643.478) (-1631.434) * (-1627.694) (-1630.114) [-1636.636] (-1612.250) -- 8:49:21
      628500 -- (-1628.294) [-1615.576] (-1637.865) (-1629.763) * [-1616.791] (-1628.234) (-1635.766) (-1607.978) -- 8:48:56
      629000 -- [-1625.344] (-1618.764) (-1640.627) (-1626.246) * (-1637.959) (-1623.411) [-1635.132] (-1609.344) -- 8:49:48
      629500 -- [-1624.969] (-1616.716) (-1640.942) (-1624.019) * (-1618.737) (-1621.828) [-1633.819] (-1614.240) -- 8:49:23
      630000 -- (-1631.104) [-1612.035] (-1642.133) (-1630.767) * [-1612.567] (-1625.308) (-1638.740) (-1613.576) -- 8:48:57

      Average standard deviation of split frequencies: 0.064152

      630500 -- [-1632.150] (-1613.271) (-1645.151) (-1626.002) * (-1615.030) (-1624.702) [-1641.015] (-1620.422) -- 8:49:50
      631000 -- [-1627.435] (-1622.197) (-1641.871) (-1627.245) * (-1621.619) (-1624.505) [-1644.515] (-1626.296) -- 8:49:25
      631500 -- [-1623.512] (-1633.756) (-1640.568) (-1635.905) * (-1624.884) (-1631.358) [-1646.749] (-1625.960) -- 8:48:59
      632000 -- (-1627.539) [-1625.960] (-1646.296) (-1632.449) * (-1612.005) (-1626.667) [-1643.753] (-1614.847) -- 8:48:34
      632500 -- (-1628.680) [-1617.359] (-1641.586) (-1631.176) * (-1620.586) (-1627.783) [-1631.085] (-1611.224) -- 8:49:26
      633000 -- [-1625.447] (-1629.505) (-1639.662) (-1633.656) * (-1610.869) (-1630.915) [-1635.001] (-1618.343) -- 8:49:01
      633500 -- [-1627.620] (-1632.487) (-1648.478) (-1624.546) * (-1611.852) (-1625.665) [-1641.279] (-1620.684) -- 8:48:36
      634000 -- [-1623.192] (-1617.395) (-1642.022) (-1628.177) * (-1605.623) (-1624.539) [-1636.313] (-1631.154) -- 8:49:28
      634500 -- [-1619.870] (-1619.485) (-1640.685) (-1623.013) * (-1602.338) (-1616.969) [-1632.857] (-1629.522) -- 8:49:03
      635000 -- [-1627.259] (-1625.606) (-1648.489) (-1633.611) * (-1607.548) (-1622.514) [-1635.954] (-1625.483) -- 8:48:37

      Average standard deviation of split frequencies: 0.065309

      635500 -- [-1633.525] (-1634.448) (-1647.829) (-1622.554) * (-1606.246) (-1613.261) [-1639.719] (-1628.316) -- 8:49:30
      636000 -- [-1623.305] (-1628.014) (-1647.780) (-1624.175) * (-1614.008) (-1621.718) [-1639.191] (-1627.840) -- 8:49:05
      636500 -- [-1624.258] (-1627.155) (-1656.010) (-1620.098) * (-1612.458) (-1620.633) [-1645.693] (-1638.169) -- 8:48:39
      637000 -- [-1628.604] (-1623.739) (-1649.727) (-1614.725) * (-1610.910) (-1619.608) [-1641.429] (-1634.390) -- 8:49:32
      637500 -- (-1626.493) (-1628.981) [-1644.064] (-1622.070) * (-1618.979) (-1629.773) [-1637.664] (-1629.509) -- 8:49:06
      638000 -- (-1626.465) (-1628.819) [-1647.769] (-1626.634) * (-1609.291) (-1627.381) [-1637.832] (-1634.766) -- 8:48:41
      638500 -- [-1627.562] (-1623.006) (-1643.255) (-1627.765) * (-1613.843) (-1630.598) [-1635.394] (-1630.382) -- 8:49:33
      639000 -- [-1622.243] (-1625.564) (-1643.939) (-1630.000) * (-1611.303) (-1622.070) [-1635.690] (-1632.022) -- 8:49:08
      639500 -- (-1622.339) (-1621.894) [-1646.076] (-1619.074) * (-1610.582) (-1624.896) [-1636.585] (-1633.343) -- 8:48:43
      640000 -- [-1625.027] (-1616.758) (-1642.419) (-1615.717) * (-1618.722) (-1621.110) [-1642.397] (-1627.262) -- 8:49:35

      Average standard deviation of split frequencies: 0.065771

      640500 -- [-1626.438] (-1618.528) (-1641.185) (-1622.301) * (-1620.218) (-1621.463) [-1643.706] (-1621.513) -- 8:49:10
      641000 -- [-1624.170] (-1617.168) (-1641.792) (-1612.486) * (-1611.669) (-1625.839) [-1646.327] (-1621.379) -- 8:48:45
      641500 -- (-1630.094) (-1615.024) (-1646.293) [-1607.796] * (-1620.045) (-1621.644) [-1644.916] (-1624.121) -- 8:49:37
      642000 -- (-1625.716) (-1616.226) (-1647.353) [-1610.751] * (-1618.700) (-1612.463) [-1639.706] (-1642.879) -- 8:49:12
      642500 -- [-1627.196] (-1618.669) (-1647.996) (-1609.822) * (-1616.058) (-1612.246) [-1641.154] (-1648.539) -- 8:48:47
      643000 -- [-1627.494] (-1619.276) (-1640.329) (-1614.706) * (-1616.989) [-1614.906] (-1644.924) (-1653.544) -- 8:49:38
      643500 -- (-1638.374) (-1616.498) (-1646.013) [-1609.910] * (-1624.528) [-1608.052] (-1638.886) (-1642.635) -- 8:49:13
      644000 -- (-1633.894) [-1614.417] (-1645.402) (-1612.170) * (-1631.553) [-1615.984] (-1640.406) (-1636.982) -- 8:48:48
      644500 -- (-1631.442) [-1613.088] (-1645.583) (-1608.055) * (-1631.128) (-1618.264) [-1645.866] (-1628.360) -- 8:49:40
      645000 -- (-1636.040) (-1608.597) [-1642.050] (-1619.299) * (-1616.963) (-1619.053) [-1646.775] (-1633.111) -- 8:49:15

      Average standard deviation of split frequencies: 0.066087

      645500 -- (-1644.317) (-1615.667) (-1647.850) [-1615.911] * (-1616.753) [-1623.910] (-1649.561) (-1623.327) -- 8:48:50
      646000 -- [-1638.063] (-1615.396) (-1650.469) (-1617.598) * (-1615.892) (-1621.929) [-1654.875] (-1627.919) -- 8:48:25
      646500 -- (-1640.410) [-1619.563] (-1638.604) (-1616.157) * (-1628.437) (-1623.434) [-1649.537] (-1623.433) -- 8:49:17
      647000 -- (-1641.487) [-1622.742] (-1641.554) (-1619.903) * (-1622.770) (-1616.087) [-1639.486] (-1632.404) -- 8:48:52
      647500 -- (-1633.173) [-1618.679] (-1637.947) (-1625.522) * (-1627.681) (-1627.153) [-1644.219] (-1632.966) -- 8:48:27
      648000 -- (-1636.529) [-1626.073] (-1634.658) (-1622.223) * (-1620.195) [-1621.602] (-1642.297) (-1620.726) -- 8:49:18
      648500 -- (-1632.898) (-1627.914) (-1642.406) [-1617.192] * (-1623.758) [-1623.025] (-1645.771) (-1621.492) -- 8:48:54
      649000 -- (-1628.479) (-1630.244) [-1644.977] (-1615.252) * (-1626.440) [-1618.989] (-1637.394) (-1621.828) -- 8:48:29
      649500 -- (-1629.002) (-1626.951) (-1641.338) [-1621.165] * (-1627.834) [-1622.785] (-1636.238) (-1617.736) -- 8:49:20
      650000 -- (-1618.412) (-1632.864) (-1630.443) [-1623.363] * (-1629.027) (-1620.783) [-1644.404] (-1626.976) -- 8:48:55

      Average standard deviation of split frequencies: 0.066537

      650500 -- [-1618.780] (-1636.405) (-1637.681) (-1629.610) * [-1619.092] (-1622.955) (-1648.370) (-1625.202) -- 8:48:31
      651000 -- (-1616.058) [-1626.500] (-1637.346) (-1619.102) * (-1616.311) (-1627.110) [-1638.016] (-1631.209) -- 8:49:22
      651500 -- (-1615.555) (-1626.051) (-1645.370) [-1613.769] * (-1621.298) [-1620.885] (-1637.214) (-1635.173) -- 8:48:57
      652000 -- (-1618.198) (-1610.956) [-1639.085] (-1611.648) * (-1616.800) [-1622.509] (-1638.222) (-1626.924) -- 8:48:32
      652500 -- [-1631.605] (-1617.031) (-1643.183) (-1626.935) * (-1621.259) (-1621.272) [-1641.166] (-1615.836) -- 8:49:23
      653000 -- (-1648.290) [-1619.252] (-1640.757) (-1622.228) * (-1625.380) [-1620.664] (-1638.762) (-1618.082) -- 8:48:59
      653500 -- [-1625.285] (-1611.255) (-1641.856) (-1621.097) * (-1620.970) [-1620.764] (-1642.117) (-1622.506) -- 8:48:34
      654000 -- (-1625.249) (-1615.620) (-1644.074) [-1620.770] * (-1625.818) [-1619.037] (-1635.536) (-1621.777) -- 8:49:25
      654500 -- [-1623.004] (-1623.215) (-1640.652) (-1617.173) * (-1626.635) [-1615.523] (-1639.418) (-1622.157) -- 8:49:00
      655000 -- [-1619.252] (-1611.508) (-1639.353) (-1618.354) * (-1616.699) [-1621.179] (-1646.175) (-1624.529) -- 8:48:36

      Average standard deviation of split frequencies: 0.066587

      655500 -- [-1623.047] (-1613.881) (-1632.033) (-1616.640) * (-1616.999) [-1616.638] (-1642.237) (-1624.137) -- 8:49:27
      656000 -- (-1617.674) (-1618.088) [-1620.869] (-1618.110) * (-1611.111) [-1623.112] (-1638.914) (-1625.821) -- 8:49:02
      656500 -- (-1619.089) [-1611.680] (-1622.868) (-1623.117) * (-1613.875) (-1616.094) [-1644.799] (-1612.745) -- 8:48:38
      657000 -- [-1614.756] (-1616.464) (-1624.066) (-1615.843) * (-1613.716) [-1612.064] (-1639.765) (-1612.218) -- 8:49:28
      657500 -- (-1620.162) (-1620.269) (-1627.748) [-1620.076] * (-1624.079) [-1615.052] (-1641.224) (-1615.776) -- 8:49:04
      658000 -- [-1618.374] (-1628.705) (-1626.482) (-1626.083) * (-1616.018) [-1616.460] (-1635.508) (-1626.827) -- 8:48:39
      658500 -- [-1627.463] (-1624.809) (-1628.071) (-1638.546) * (-1619.650) (-1617.410) [-1637.344] (-1627.961) -- 8:49:30
      659000 -- (-1628.464) [-1612.588] (-1624.175) (-1628.217) * (-1624.667) [-1624.646] (-1638.708) (-1623.133) -- 8:49:05
      659500 -- (-1623.982) (-1619.513) [-1624.453] (-1630.950) * (-1624.869) (-1624.283) [-1642.124] (-1623.477) -- 8:48:41
      660000 -- (-1619.114) (-1615.110) [-1629.913] (-1639.210) * (-1626.603) (-1622.678) [-1639.536] (-1615.052) -- 8:48:17

      Average standard deviation of split frequencies: 0.066715

      660500 -- (-1619.385) (-1621.820) [-1622.091] (-1637.985) * (-1621.652) [-1629.128] (-1638.776) (-1622.067) -- 8:49:07
      661000 -- (-1628.785) (-1612.607) [-1631.252] (-1641.319) * (-1622.657) (-1618.690) [-1632.751] (-1624.418) -- 8:48:43
      661500 -- (-1629.082) (-1612.707) [-1629.457] (-1632.514) * (-1620.316) (-1621.590) [-1636.091] (-1616.834) -- 8:48:18
      662000 -- (-1621.133) (-1615.975) [-1631.492] (-1635.084) * (-1620.742) (-1615.926) [-1643.350] (-1620.975) -- 8:49:09
      662500 -- (-1627.021) (-1615.090) [-1630.593] (-1631.085) * (-1627.466) (-1608.938) [-1643.207] (-1614.605) -- 8:48:44
      663000 -- (-1626.884) (-1624.593) [-1632.034] (-1623.647) * (-1625.232) (-1606.536) [-1640.881] (-1619.036) -- 8:48:20
      663500 -- (-1621.533) (-1626.112) [-1631.405] (-1618.330) * (-1621.753) (-1613.099) [-1639.395] (-1621.877) -- 8:49:10
      664000 -- (-1622.381) (-1627.192) [-1636.558] (-1621.402) * (-1620.209) (-1621.787) [-1629.503] (-1622.223) -- 8:48:46
      664500 -- (-1620.370) [-1620.141] (-1636.062) (-1624.653) * (-1621.978) [-1616.427] (-1632.574) (-1618.721) -- 8:48:22
      665000 -- (-1619.765) [-1615.404] (-1638.162) (-1638.367) * (-1639.949) (-1623.468) [-1626.791] (-1623.625) -- 8:49:12

      Average standard deviation of split frequencies: 0.066238

      665500 -- [-1620.402] (-1623.953) (-1644.231) (-1620.582) * (-1636.523) (-1618.828) [-1633.290] (-1623.496) -- 8:48:48
      666000 -- (-1615.573) (-1624.035) (-1640.181) [-1622.804] * (-1626.585) (-1618.719) (-1629.575) [-1621.059] -- 8:48:24
      666500 -- (-1614.545) [-1622.196] (-1636.575) (-1622.211) * (-1625.825) [-1623.992] (-1636.028) (-1618.954) -- 8:49:14
      667000 -- [-1624.994] (-1618.319) (-1640.262) (-1622.584) * (-1633.144) (-1632.649) [-1643.287] (-1629.006) -- 8:48:49
      667500 -- [-1620.772] (-1629.597) (-1636.911) (-1620.080) * (-1629.275) (-1632.450) [-1638.459] (-1628.176) -- 8:48:25
      668000 -- [-1620.200] (-1623.725) (-1644.922) (-1620.131) * (-1623.947) (-1623.807) [-1643.385] (-1623.953) -- 8:49:15
      668500 -- (-1625.206) (-1622.039) (-1637.864) [-1610.919] * (-1620.320) [-1625.883] (-1643.859) (-1622.582) -- 8:48:51
      669000 -- (-1618.594) (-1618.652) (-1642.895) [-1609.528] * (-1626.826) (-1622.954) [-1643.143] (-1616.502) -- 8:48:27
      669500 -- [-1617.094] (-1622.275) (-1638.252) (-1616.937) * (-1624.895) [-1621.782] (-1644.312) (-1612.736) -- 8:49:17
      670000 -- (-1614.853) [-1614.068] (-1640.781) (-1621.888) * (-1628.790) [-1620.312] (-1643.579) (-1616.096) -- 8:48:53

      Average standard deviation of split frequencies: 0.066468

      670500 -- (-1621.108) (-1616.680) (-1641.910) [-1616.795] * (-1629.695) [-1620.376] (-1635.643) (-1613.984) -- 8:48:29
      671000 -- (-1619.083) (-1616.184) [-1641.944] (-1630.368) * (-1627.943) (-1620.459) [-1646.023] (-1606.313) -- 8:49:18
      671500 -- (-1630.084) [-1614.625] (-1642.611) (-1627.105) * (-1614.323) [-1627.366] (-1642.066) (-1612.855) -- 8:48:54
      672000 -- (-1621.652) [-1617.105] (-1643.960) (-1626.900) * (-1611.328) (-1619.502) [-1635.007] (-1611.738) -- 8:48:30
      672500 -- [-1622.123] (-1620.086) (-1641.646) (-1629.965) * (-1625.477) (-1623.873) [-1633.139] (-1613.682) -- 8:49:20
      673000 -- (-1629.746) (-1618.843) [-1632.267] (-1637.990) * (-1617.762) (-1635.047) [-1637.307] (-1626.019) -- 8:48:56
      673500 -- (-1627.566) (-1612.382) [-1633.506] (-1633.232) * (-1617.739) (-1631.335) [-1636.594] (-1625.176) -- 8:48:32
      674000 -- (-1629.691) [-1616.996] (-1638.426) (-1639.433) * [-1617.373] (-1633.778) (-1642.181) (-1617.093) -- 8:49:21
      674500 -- [-1630.006] (-1628.447) (-1640.504) (-1639.116) * (-1618.977) [-1627.594] (-1639.830) (-1618.826) -- 8:48:57
      675000 -- (-1616.129) [-1620.510] (-1646.287) (-1628.172) * (-1625.804) (-1626.177) [-1629.959] (-1610.766) -- 8:48:34

      Average standard deviation of split frequencies: 0.065794

      675500 -- (-1619.256) (-1616.641) [-1642.541] (-1625.466) * (-1621.022) (-1617.790) [-1635.346] (-1614.011) -- 8:48:10
      676000 -- (-1614.027) (-1617.316) [-1640.902] (-1625.268) * (-1631.567) [-1616.391] (-1632.254) (-1618.837) -- 8:48:59
      676500 -- (-1617.953) (-1617.281) [-1645.071] (-1625.881) * (-1623.976) [-1615.214] (-1636.546) (-1618.456) -- 8:48:35
      677000 -- (-1622.681) (-1625.400) [-1654.977] (-1618.017) * (-1626.295) [-1613.029] (-1637.257) (-1619.964) -- 8:48:12
      677500 -- (-1631.387) [-1619.308] (-1653.757) (-1615.899) * (-1634.423) [-1616.612] (-1634.139) (-1620.103) -- 8:49:01
      678000 -- [-1622.089] (-1616.990) (-1653.013) (-1619.532) * (-1631.058) [-1608.412] (-1639.188) (-1624.018) -- 8:48:37
      678500 -- [-1625.417] (-1616.189) (-1658.284) (-1620.627) * (-1618.446) [-1614.051] (-1634.219) (-1624.639) -- 8:48:13
      679000 -- (-1628.275) [-1615.241] (-1658.552) (-1621.773) * (-1622.849) [-1617.992] (-1629.679) (-1610.096) -- 8:49:02
      679500 -- [-1630.218] (-1620.186) (-1653.450) (-1621.931) * (-1616.413) [-1623.659] (-1631.774) (-1610.148) -- 8:48:38
      680000 -- [-1627.479] (-1614.157) (-1648.504) (-1617.186) * (-1620.063) [-1626.665] (-1632.807) (-1617.987) -- 8:48:15

      Average standard deviation of split frequencies: 0.065585

      680500 -- (-1625.478) [-1625.809] (-1649.128) (-1617.144) * (-1614.316) (-1620.873) [-1636.682] (-1621.600) -- 8:49:04
      681000 -- (-1625.228) [-1622.908] (-1645.456) (-1625.422) * (-1623.443) [-1616.669] (-1639.944) (-1614.984) -- 8:48:40
      681500 -- (-1623.682) (-1616.450) (-1644.349) [-1624.530] * (-1626.579) [-1618.893] (-1641.650) (-1612.224) -- 8:48:16
      682000 -- (-1616.086) (-1622.784) [-1648.804] (-1619.296) * (-1621.523) (-1622.216) [-1631.899] (-1606.332) -- 8:49:05
      682500 -- (-1614.726) [-1608.319] (-1644.356) (-1617.638) * (-1620.215) (-1625.625) [-1637.293] (-1610.918) -- 8:48:42
      683000 -- [-1613.089] (-1617.558) (-1646.081) (-1613.314) * (-1624.557) (-1628.180) [-1627.602] (-1617.578) -- 8:48:18
      683500 -- (-1619.688) (-1616.298) (-1648.758) [-1610.539] * (-1628.969) (-1635.379) [-1629.453] (-1613.156) -- 8:49:07
      684000 -- (-1619.500) [-1617.694] (-1643.905) (-1610.851) * (-1625.349) (-1623.170) [-1628.852] (-1609.908) -- 8:48:43
      684500 -- (-1625.633) (-1620.722) (-1654.180) [-1612.947] * [-1630.080] (-1624.654) (-1634.981) (-1604.598) -- 8:48:20
      685000 -- (-1626.014) (-1626.149) (-1648.648) [-1613.409] * (-1627.341) [-1630.906] (-1632.316) (-1603.211) -- 8:49:08

      Average standard deviation of split frequencies: 0.066242

      685500 -- (-1631.103) (-1629.915) (-1644.837) [-1613.656] * (-1633.005) [-1632.893] (-1631.583) (-1605.877) -- 8:48:45
      686000 -- (-1630.962) [-1626.463] (-1647.464) (-1618.872) * (-1633.846) (-1626.996) [-1630.119] (-1605.257) -- 8:48:21
      686500 -- (-1635.325) (-1619.147) (-1641.717) [-1616.846] * (-1630.127) (-1629.781) [-1631.385] (-1606.766) -- 8:49:10
      687000 -- (-1626.552) (-1625.270) [-1639.660] (-1622.894) * (-1635.325) (-1625.346) [-1627.962] (-1616.222) -- 8:48:46
      687500 -- (-1624.374) (-1630.459) (-1638.137) [-1622.301] * (-1632.475) (-1619.570) [-1630.846] (-1609.753) -- 8:48:23
      688000 -- (-1616.761) (-1632.706) (-1639.092) [-1620.417] * (-1627.583) (-1618.622) [-1635.794] (-1615.265) -- 8:49:11
      688500 -- (-1620.143) [-1623.385] (-1638.440) (-1619.117) * (-1632.856) (-1613.934) [-1633.665] (-1623.778) -- 8:48:48
      689000 -- (-1616.974) (-1626.549) [-1638.423] (-1625.549) * (-1626.230) (-1610.672) [-1633.056] (-1619.065) -- 8:48:25
      689500 -- (-1625.224) (-1639.087) [-1633.281] (-1619.808) * (-1638.564) (-1610.004) [-1630.547] (-1621.125) -- 8:48:01
      690000 -- (-1614.104) [-1633.860] (-1645.284) (-1621.646) * (-1635.464) (-1622.840) [-1636.945] (-1618.574) -- 8:48:49

      Average standard deviation of split frequencies: 0.067615

      690500 -- (-1616.139) (-1627.689) [-1640.501] (-1620.279) * (-1641.165) (-1619.870) [-1626.524] (-1615.471) -- 8:48:26
      691000 -- (-1624.684) (-1630.488) (-1640.319) [-1624.202] * (-1631.916) (-1632.948) [-1629.760] (-1614.057) -- 8:48:03
      691500 -- (-1628.216) (-1630.147) [-1640.542] (-1621.392) * (-1626.560) (-1627.005) [-1645.501] (-1613.644) -- 8:48:51
      692000 -- (-1627.484) (-1630.358) [-1642.042] (-1620.439) * (-1624.279) (-1629.348) [-1641.096] (-1618.077) -- 8:48:28
      692500 -- (-1622.840) (-1632.898) (-1649.176) [-1619.158] * (-1626.967) (-1626.436) [-1630.017] (-1623.270) -- 8:48:04
      693000 -- (-1622.868) (-1625.669) (-1652.724) [-1619.015] * (-1628.207) (-1619.813) [-1633.742] (-1619.027) -- 8:48:52
      693500 -- (-1623.113) (-1628.863) (-1650.235) [-1608.681] * (-1625.761) (-1619.375) [-1636.275] (-1609.137) -- 8:48:29
      694000 -- (-1626.878) (-1622.391) (-1646.084) [-1611.567] * (-1618.347) (-1623.172) [-1633.325] (-1615.879) -- 8:48:06
      694500 -- [-1627.280] (-1617.228) (-1648.572) (-1617.761) * (-1624.073) (-1621.966) (-1634.714) [-1609.728] -- 8:48:54
      695000 -- (-1635.977) (-1613.468) (-1654.383) [-1618.095] * (-1617.924) (-1627.441) [-1634.739] (-1612.307) -- 8:48:31

      Average standard deviation of split frequencies: 0.067290

      695500 -- (-1632.819) (-1620.699) (-1653.980) [-1619.438] * (-1618.094) (-1632.969) [-1637.993] (-1617.077) -- 8:48:08
      696000 -- (-1640.200) (-1621.179) (-1654.254) [-1624.077] * [-1616.749] (-1622.864) (-1638.273) (-1617.034) -- 8:48:55
      696500 -- (-1625.151) (-1620.703) (-1645.331) [-1622.810] * (-1612.067) (-1625.806) [-1632.001] (-1619.070) -- 8:48:32
      697000 -- (-1625.166) (-1640.674) [-1640.414] (-1626.879) * (-1620.268) (-1624.001) [-1628.899] (-1628.682) -- 8:48:09
      697500 -- (-1636.980) (-1635.574) (-1645.926) [-1623.185] * (-1615.590) (-1619.450) [-1625.718] (-1621.021) -- 8:48:57
      698000 -- (-1638.385) (-1641.542) (-1651.746) [-1617.622] * (-1614.289) [-1615.708] (-1628.378) (-1624.127) -- 8:48:34
      698500 -- (-1630.892) (-1633.830) (-1657.728) [-1620.819] * (-1612.748) (-1626.496) [-1633.036] (-1625.019) -- 8:48:11
      699000 -- [-1632.790] (-1640.168) (-1650.166) (-1624.007) * (-1623.344) [-1629.178] (-1638.934) (-1631.509) -- 8:48:58
      699500 -- (-1625.823) (-1638.652) (-1652.147) [-1615.319] * (-1619.853) (-1613.736) [-1633.164] (-1621.884) -- 8:48:35
      700000 -- (-1625.098) (-1639.372) (-1653.759) [-1621.260] * (-1624.064) (-1617.901) (-1635.908) [-1624.148] -- 8:48:12

      Average standard deviation of split frequencies: 0.068321

      700500 -- [-1622.645] (-1636.140) (-1649.662) (-1610.441) * [-1629.217] (-1627.537) (-1651.471) (-1619.229) -- 8:49:00
      701000 -- [-1625.003] (-1630.089) (-1655.185) (-1613.916) * (-1624.470) (-1617.692) (-1648.167) [-1617.973] -- 8:48:37
      701500 -- (-1623.428) (-1630.175) (-1652.261) [-1617.156] * (-1628.973) [-1619.703] (-1646.074) (-1624.209) -- 8:48:14
      702000 -- [-1632.919] (-1629.070) (-1656.839) (-1613.424) * (-1632.657) (-1624.866) [-1637.203] (-1626.377) -- 8:49:01
      702500 -- (-1633.100) (-1637.612) (-1658.071) [-1616.456] * (-1626.339) (-1621.796) [-1639.281] (-1621.941) -- 8:48:38
      703000 -- (-1628.186) (-1635.324) (-1658.628) [-1616.085] * (-1621.887) (-1618.776) [-1637.897] (-1627.318) -- 8:48:15
      703500 -- (-1632.447) (-1639.641) (-1655.834) [-1617.646] * (-1637.223) (-1625.088) [-1640.269] (-1628.288) -- 8:49:03
      704000 -- [-1631.470] (-1635.803) (-1654.436) (-1618.946) * (-1632.966) (-1629.160) [-1635.506] (-1627.852) -- 8:48:40
      704500 -- (-1636.214) (-1623.687) (-1669.901) [-1621.069] * [-1628.770] (-1639.730) (-1639.046) (-1623.403) -- 8:48:17
      705000 -- (-1626.117) (-1630.042) (-1663.553) [-1614.412] * (-1621.371) (-1632.489) [-1635.651] (-1630.046) -- 8:47:54

      Average standard deviation of split frequencies: 0.068311

      705500 -- (-1630.313) (-1633.863) (-1658.197) [-1614.522] * [-1612.561] (-1634.174) (-1639.476) (-1630.337) -- 8:48:41
      706000 -- (-1636.394) (-1632.510) (-1653.031) [-1616.539] * (-1618.919) (-1633.027) [-1631.980] (-1626.432) -- 8:48:18
      706500 -- (-1623.468) (-1630.836) (-1654.402) [-1617.261] * [-1615.116] (-1635.553) (-1631.745) (-1631.529) -- 8:47:56
      707000 -- (-1633.596) (-1626.612) [-1660.110] (-1612.290) * [-1618.936] (-1631.911) (-1635.155) (-1623.987) -- 8:48:43
      707500 -- (-1634.090) (-1621.412) (-1659.368) [-1608.802] * (-1626.703) [-1640.437] (-1636.707) (-1620.045) -- 8:48:20
      708000 -- (-1631.203) (-1624.494) (-1650.138) [-1614.625] * (-1621.141) [-1631.642] (-1639.375) (-1628.674) -- 8:47:57
      708500 -- (-1630.162) (-1625.932) (-1644.533) [-1613.514] * (-1621.674) (-1629.303) [-1635.278] (-1626.302) -- 8:48:44
      709000 -- (-1625.211) (-1623.013) (-1645.932) [-1611.688] * (-1623.397) (-1628.145) [-1642.245] (-1625.015) -- 8:48:21
      709500 -- (-1621.119) (-1619.158) (-1655.428) [-1611.662] * [-1618.413] (-1620.488) (-1637.135) (-1626.177) -- 8:47:59
      710000 -- (-1628.963) (-1620.332) (-1652.477) [-1620.657] * (-1619.951) [-1619.006] (-1646.304) (-1635.693) -- 8:48:46

      Average standard deviation of split frequencies: 0.067638

      710500 -- (-1628.956) (-1618.577) (-1657.924) [-1615.965] * (-1626.290) (-1614.410) [-1642.098] (-1628.665) -- 8:48:23
      711000 -- (-1632.222) (-1619.935) (-1652.454) [-1612.559] * (-1627.880) (-1617.860) [-1633.361] (-1629.139) -- 8:48:00
      711500 -- (-1635.086) (-1622.135) (-1657.660) [-1615.297] * (-1619.602) (-1616.431) [-1637.443] (-1627.423) -- 8:48:47
      712000 -- [-1628.504] (-1619.383) (-1643.497) (-1613.718) * (-1616.453) (-1615.949) [-1637.215] (-1623.529) -- 8:48:24
      712500 -- (-1639.885) (-1621.549) (-1646.380) [-1614.337] * (-1621.888) (-1608.029) [-1636.754] (-1629.403) -- 8:48:02
      713000 -- (-1632.183) (-1617.130) (-1652.384) [-1621.042] * (-1617.802) [-1610.613] (-1637.766) (-1632.375) -- 8:48:48
      713500 -- (-1627.007) (-1619.862) (-1649.206) [-1625.669] * (-1619.481) [-1612.580] (-1648.632) (-1623.556) -- 8:48:26
      714000 -- (-1624.331) (-1631.147) (-1654.645) [-1633.864] * (-1623.185) [-1613.605] (-1650.475) (-1618.558) -- 8:48:03
      714500 -- (-1619.764) (-1625.945) (-1650.417) [-1620.898] * (-1625.740) [-1618.955] (-1647.989) (-1613.292) -- 8:48:50
      715000 -- [-1623.725] (-1617.467) (-1641.767) (-1627.618) * (-1629.463) [-1615.804] (-1647.512) (-1610.980) -- 8:48:27

      Average standard deviation of split frequencies: 0.067845

      715500 -- (-1620.851) (-1616.888) (-1641.396) [-1615.292] * (-1625.260) (-1621.859) [-1648.959] (-1610.264) -- 8:48:05
      716000 -- (-1629.263) (-1619.009) (-1637.366) [-1620.069] * (-1617.378) [-1626.317] (-1647.829) (-1613.470) -- 8:48:51
      716500 -- (-1637.652) (-1625.561) (-1639.176) [-1622.290] * (-1621.813) [-1636.852] (-1649.539) (-1614.486) -- 8:48:29
      717000 -- (-1628.796) (-1636.562) (-1635.850) [-1620.031] * (-1619.183) [-1630.742] (-1644.724) (-1612.921) -- 8:48:06
      717500 -- (-1627.169) (-1646.668) (-1639.660) [-1623.824] * [-1615.695] (-1628.291) (-1643.525) (-1618.163) -- 8:47:44
      718000 -- (-1623.197) (-1631.330) (-1643.221) [-1638.581] * (-1614.536) [-1625.590] (-1642.917) (-1617.426) -- 8:48:30
      718500 -- (-1624.776) (-1633.560) (-1643.200) [-1629.384] * [-1618.396] (-1624.602) (-1643.750) (-1630.102) -- 8:48:08
      719000 -- (-1618.808) (-1645.145) (-1648.231) [-1636.583] * (-1611.730) [-1625.538] (-1635.168) (-1620.183) -- 8:47:45
      719500 -- (-1627.734) (-1640.341) (-1642.176) [-1627.467] * (-1622.969) [-1628.491] (-1638.610) (-1622.091) -- 8:48:32
      720000 -- (-1630.968) (-1637.694) (-1645.671) [-1638.904] * (-1622.047) [-1624.367] (-1640.418) (-1613.561) -- 8:48:09

      Average standard deviation of split frequencies: 0.067873

      720500 -- (-1622.882) (-1638.167) (-1651.888) [-1638.982] * (-1626.304) [-1624.848] (-1634.953) (-1612.822) -- 8:47:47
      721000 -- (-1629.933) (-1645.001) (-1649.827) [-1633.154] * (-1622.331) [-1617.393] (-1638.090) (-1620.722) -- 8:48:33
      721500 -- (-1634.326) (-1631.936) (-1651.306) [-1632.144] * (-1619.654) [-1622.443] (-1639.118) (-1617.095) -- 8:48:11
      722000 -- (-1629.626) (-1638.233) (-1652.205) [-1627.048] * (-1624.555) [-1622.276] (-1639.734) (-1607.823) -- 8:47:48
      722500 -- (-1630.393) (-1635.694) (-1641.835) [-1624.651] * (-1629.726) [-1625.016] (-1642.283) (-1611.374) -- 8:48:34
      723000 -- (-1627.160) (-1636.083) [-1639.146] (-1633.211) * (-1632.320) [-1620.637] (-1636.722) (-1619.859) -- 8:48:12
      723500 -- (-1623.976) (-1643.766) [-1640.070] (-1639.696) * (-1628.304) [-1625.053] (-1636.060) (-1616.879) -- 8:47:50
      724000 -- (-1633.737) (-1641.765) (-1641.869) [-1624.783] * (-1628.268) [-1624.435] (-1637.195) (-1612.830) -- 8:48:36
      724500 -- (-1631.854) (-1649.518) (-1637.165) [-1635.061] * (-1628.122) (-1621.513) [-1641.069] (-1619.121) -- 8:48:14
      725000 -- (-1639.603) (-1644.769) [-1634.489] (-1626.910) * (-1640.014) [-1622.408] (-1646.632) (-1616.129) -- 8:47:51

      Average standard deviation of split frequencies: 0.067519

      725500 -- (-1640.134) (-1639.324) [-1638.360] (-1625.898) * (-1634.776) (-1615.440) [-1642.120] (-1606.361) -- 8:48:37
      726000 -- (-1642.708) (-1630.446) (-1636.061) [-1628.476] * (-1633.420) [-1623.066] (-1643.364) (-1617.496) -- 8:48:15
      726500 -- (-1645.975) (-1635.431) (-1634.777) [-1630.725] * (-1630.290) (-1627.957) [-1639.396] (-1619.253) -- 8:47:53
      727000 -- (-1633.460) (-1633.798) (-1634.271) [-1621.131] * (-1635.144) (-1626.715) [-1643.905] (-1623.202) -- 8:48:39
      727500 -- (-1639.971) (-1634.414) (-1629.735) [-1623.109] * (-1636.393) (-1631.147) [-1637.001] (-1626.870) -- 8:48:16
      728000 -- [-1628.848] (-1636.297) (-1626.200) (-1627.989) * (-1628.176) [-1625.992] (-1640.963) (-1627.221) -- 8:47:54
      728500 -- [-1627.942] (-1633.057) (-1629.458) (-1621.712) * (-1633.682) (-1627.144) [-1639.417] (-1627.398) -- 8:48:40
      729000 -- (-1638.531) (-1627.938) (-1634.202) [-1633.848] * (-1642.894) (-1612.696) [-1642.834] (-1628.732) -- 8:48:18
      729500 -- (-1646.712) (-1619.307) [-1639.089] (-1638.220) * (-1644.338) [-1610.547] (-1643.570) (-1624.337) -- 8:47:56
      730000 -- (-1640.703) (-1624.309) [-1634.940] (-1628.067) * (-1644.141) (-1614.646) [-1638.648] (-1628.102) -- 8:47:34

      Average standard deviation of split frequencies: 0.067620

      730500 -- [-1644.310] (-1617.465) (-1648.385) (-1633.909) * (-1645.021) [-1611.942] (-1630.738) (-1629.032) -- 8:48:19
      731000 -- (-1640.608) (-1620.213) (-1642.059) [-1630.155] * (-1640.587) [-1609.056] (-1628.363) (-1622.560) -- 8:47:57
      731500 -- (-1633.538) (-1627.397) (-1647.234) [-1632.569] * (-1640.923) [-1614.330] (-1627.780) (-1626.392) -- 8:47:35
      732000 -- (-1641.762) (-1619.201) (-1654.470) [-1626.696] * (-1638.831) (-1608.699) [-1630.908] (-1629.362) -- 8:48:21
      732500 -- (-1639.540) (-1628.520) (-1653.771) [-1633.687] * (-1636.766) [-1617.406] (-1634.826) (-1628.928) -- 8:47:59
      733000 -- (-1636.224) [-1633.564] (-1649.553) (-1629.296) * (-1628.793) [-1613.938] (-1631.817) (-1624.668) -- 8:47:37
      733500 -- [-1634.163] (-1619.568) (-1649.503) (-1623.173) * (-1629.944) [-1615.333] (-1624.691) (-1623.223) -- 8:48:22
      734000 -- [-1632.233] (-1619.293) (-1638.503) (-1634.126) * (-1625.651) (-1619.049) [-1634.720] (-1623.654) -- 8:48:00
      734500 -- [-1638.795] (-1609.068) (-1642.341) (-1631.944) * (-1632.741) (-1621.554) [-1630.141] (-1631.842) -- 8:47:38
      735000 -- (-1635.056) (-1616.096) [-1634.537] (-1629.186) * (-1624.349) [-1614.808] (-1627.104) (-1631.609) -- 8:48:23

      Average standard deviation of split frequencies: 0.067608

      735500 -- (-1634.836) (-1623.027) (-1631.512) [-1619.282] * (-1629.357) [-1608.990] (-1628.801) (-1631.039) -- 8:48:01
      736000 -- (-1626.385) (-1631.618) [-1627.172] (-1614.391) * (-1633.187) [-1612.861] (-1633.697) (-1626.136) -- 8:47:40
      736500 -- (-1627.493) (-1621.673) [-1630.665] (-1618.702) * (-1640.291) (-1615.003) [-1627.891] (-1614.260) -- 8:48:25
      737000 -- (-1632.617) (-1612.897) [-1632.150] (-1624.342) * (-1645.496) [-1617.352] (-1629.144) (-1619.033) -- 8:48:03
      737500 -- (-1641.349) (-1617.863) [-1629.108] (-1636.530) * (-1631.793) [-1610.477] (-1624.700) (-1623.353) -- 8:47:41
      738000 -- (-1634.247) (-1628.256) (-1633.484) [-1628.941] * (-1625.715) [-1609.813] (-1623.458) (-1614.036) -- 8:48:26
      738500 -- (-1632.314) [-1615.987] (-1633.717) (-1632.110) * [-1644.729] (-1616.331) (-1625.663) (-1622.672) -- 8:48:04
      739000 -- (-1640.525) (-1612.742) [-1633.911] (-1633.771) * (-1632.384) (-1616.926) [-1630.422] (-1619.207) -- 8:47:43
      739500 -- (-1634.012) [-1615.886] (-1630.467) (-1635.148) * (-1635.746) [-1621.486] (-1632.914) (-1616.805) -- 8:48:27
      740000 -- (-1633.416) [-1620.977] (-1628.726) (-1632.052) * (-1638.123) [-1623.694] (-1630.080) (-1623.977) -- 8:48:06

      Average standard deviation of split frequencies: 0.067677

      740500 -- (-1627.435) [-1616.061] (-1631.401) (-1638.566) * (-1635.901) (-1629.138) [-1633.438] (-1622.860) -- 8:47:44
      741000 -- (-1628.774) [-1618.181] (-1627.780) (-1643.622) * (-1635.645) (-1624.104) [-1634.106] (-1620.900) -- 8:48:29
      741500 -- (-1628.117) (-1619.027) [-1633.030] (-1633.073) * (-1638.154) (-1630.597) [-1632.657] (-1620.742) -- 8:48:07
      742000 -- (-1618.124) (-1620.309) [-1631.242] (-1641.207) * (-1640.536) [-1620.905] (-1637.909) (-1620.546) -- 8:47:45
      742500 -- (-1621.003) [-1620.061] (-1633.071) (-1649.686) * (-1622.742) (-1614.884) [-1632.306] (-1635.953) -- 8:48:30
      743000 -- (-1629.842) (-1623.159) [-1634.610] (-1632.529) * [-1628.070] (-1616.576) (-1633.368) (-1630.067) -- 8:48:08
      743500 -- (-1639.693) (-1631.781) [-1631.344] (-1647.591) * [-1629.100] (-1611.677) (-1635.145) (-1631.428) -- 8:47:47
      744000 -- (-1626.672) [-1626.484] (-1625.824) (-1639.807) * (-1629.736) (-1619.977) [-1623.223] (-1639.559) -- 8:48:31
      744500 -- (-1621.731) (-1631.706) (-1631.176) [-1635.953] * (-1624.017) (-1620.651) [-1623.403] (-1631.665) -- 8:48:10
      745000 -- (-1626.671) (-1626.951) [-1625.650] (-1633.607) * (-1629.401) [-1615.198] (-1639.333) (-1630.563) -- 8:47:48

      Average standard deviation of split frequencies: 0.067544

      745500 -- (-1625.851) (-1611.797) (-1630.025) [-1638.431] * [-1637.291] (-1619.906) (-1632.004) (-1631.895) -- 8:47:27
      746000 -- (-1632.651) (-1618.040) [-1627.211] (-1633.463) * [-1634.245] (-1617.609) (-1629.160) (-1639.926) -- 8:48:11
      746500 -- (-1626.388) (-1622.125) [-1632.733] (-1627.816) * (-1633.316) [-1616.049] (-1628.087) (-1633.201) -- 8:47:50
      747000 -- (-1636.492) (-1619.557) [-1633.296] (-1627.088) * (-1638.464) [-1615.373] (-1637.594) (-1628.146) -- 8:47:28
      747500 -- (-1640.929) (-1615.049) [-1635.717] (-1634.678) * (-1635.082) [-1615.938] (-1645.157) (-1634.539) -- 8:48:12
      748000 -- (-1643.701) (-1619.763) [-1631.715] (-1634.807) * (-1641.624) (-1613.806) [-1642.374] (-1646.669) -- 8:47:51
      748500 -- (-1643.379) (-1633.522) (-1629.723) [-1622.795] * (-1635.967) (-1616.643) [-1634.562] (-1629.006) -- 8:47:29
      749000 -- (-1632.381) (-1635.048) [-1626.060] (-1627.499) * (-1644.411) (-1614.346) [-1644.540] (-1618.475) -- 8:48:14
      749500 -- (-1634.566) (-1626.461) [-1626.996] (-1617.598) * (-1635.988) (-1614.667) [-1647.096] (-1628.150) -- 8:47:52
      750000 -- (-1640.124) (-1636.468) [-1635.693] (-1627.766) * (-1637.294) (-1624.814) [-1628.778] (-1629.598) -- 8:47:31

      Average standard deviation of split frequencies: 0.067054

      750500 -- (-1647.137) (-1631.411) [-1631.027] (-1620.047) * (-1635.976) [-1621.818] (-1634.437) (-1635.717) -- 8:48:15
      751000 -- (-1640.006) (-1634.512) (-1634.208) [-1621.755] * (-1631.315) (-1616.738) [-1638.042] (-1629.249) -- 8:47:54
      751500 -- (-1647.040) (-1642.841) [-1638.475] (-1632.394) * (-1629.530) (-1623.864) [-1634.967] (-1631.748) -- 8:47:32
      752000 -- (-1640.472) (-1638.466) [-1635.364] (-1631.331) * (-1637.284) (-1631.104) [-1631.839] (-1628.798) -- 8:48:16
      752500 -- (-1639.650) (-1651.117) (-1628.328) [-1636.941] * (-1633.806) (-1614.626) [-1622.291] (-1627.794) -- 8:47:55
      753000 -- (-1637.440) (-1649.984) (-1626.821) [-1629.564] * (-1628.996) (-1622.078) [-1625.116] (-1629.152) -- 8:47:34
      753500 -- (-1634.391) (-1641.005) (-1637.609) [-1628.693] * (-1635.212) (-1613.511) [-1632.397] (-1624.727) -- 8:48:18
      754000 -- (-1630.184) (-1634.414) (-1631.967) [-1632.620] * (-1624.029) (-1610.728) [-1627.669] (-1625.074) -- 8:47:56
      754500 -- (-1626.132) (-1641.092) [-1643.520] (-1639.100) * (-1630.650) (-1615.465) [-1621.959] (-1621.846) -- 8:47:35
      755000 -- (-1625.258) (-1639.607) [-1645.794] (-1635.160) * (-1629.975) (-1612.287) [-1622.947] (-1634.542) -- 8:48:19

      Average standard deviation of split frequencies: 0.067545

      755500 -- (-1630.501) (-1639.669) [-1647.057] (-1633.990) * (-1627.321) (-1617.157) [-1620.567] (-1619.317) -- 8:47:58
      756000 -- (-1631.404) (-1643.013) [-1642.652] (-1636.532) * (-1631.431) (-1615.267) [-1626.949] (-1624.207) -- 8:47:36
      756500 -- (-1628.817) (-1641.571) [-1631.969] (-1638.216) * (-1626.427) (-1626.406) [-1627.260] (-1630.338) -- 8:47:15
      757000 -- (-1637.549) (-1640.506) (-1638.164) [-1642.758] * (-1624.751) (-1626.659) [-1642.202] (-1621.151) -- 8:47:59
      757500 -- (-1633.143) (-1642.477) [-1637.420] (-1635.299) * (-1628.029) (-1619.395) [-1635.411] (-1627.362) -- 8:47:38
      758000 -- (-1629.964) (-1643.210) [-1645.077] (-1632.600) * (-1633.837) (-1617.182) (-1636.878) [-1625.872] -- 8:47:17
      758500 -- (-1631.465) (-1639.752) [-1647.550] (-1628.285) * (-1637.386) (-1619.972) [-1632.178] (-1624.971) -- 8:48:00
      759000 -- (-1633.260) (-1630.508) [-1639.060] (-1629.343) * (-1632.314) [-1627.698] (-1636.905) (-1626.769) -- 8:47:39
      759500 -- (-1633.856) (-1635.602) [-1643.258] (-1628.516) * (-1638.333) (-1628.002) [-1638.249] (-1619.957) -- 8:47:18
      760000 -- (-1630.851) (-1638.097) [-1648.446] (-1633.979) * (-1641.672) (-1628.556) [-1633.215] (-1620.585) -- 8:48:02

      Average standard deviation of split frequencies: 0.067290

      760500 -- (-1636.441) (-1633.312) [-1646.947] (-1633.462) * (-1629.878) (-1624.861) [-1636.354] (-1629.475) -- 8:47:40
      761000 -- (-1639.052) (-1632.953) [-1649.675] (-1639.816) * (-1631.608) (-1622.593) [-1634.416] (-1628.275) -- 8:47:19
      761500 -- (-1638.683) (-1626.851) [-1637.767] (-1632.475) * (-1637.633) (-1615.008) [-1634.672] (-1642.235) -- 8:48:03
      762000 -- (-1630.773) (-1618.551) [-1640.987] (-1643.860) * (-1645.218) (-1619.386) [-1631.041] (-1642.870) -- 8:47:42
      762500 -- (-1630.294) (-1626.804) [-1639.801] (-1645.189) * (-1638.659) (-1619.918) [-1632.282] (-1645.352) -- 8:47:21
      763000 -- (-1630.392) [-1624.128] (-1638.627) (-1637.830) * (-1640.675) (-1617.278) [-1628.311] (-1639.275) -- 8:48:04
      763500 -- (-1631.988) (-1619.161) [-1640.327] (-1644.123) * (-1635.029) (-1621.480) [-1634.569] (-1634.458) -- 8:47:43
      764000 -- (-1636.462) (-1628.231) [-1645.995] (-1644.600) * (-1631.023) (-1617.506) [-1631.003] (-1645.457) -- 8:47:22
      764500 -- (-1635.083) (-1627.574) [-1650.265] (-1645.698) * (-1623.478) [-1619.635] (-1634.883) (-1638.920) -- 8:48:05
      765000 -- [-1635.339] (-1622.981) (-1637.538) (-1642.911) * (-1630.402) (-1619.722) [-1639.135] (-1635.751) -- 8:47:44

      Average standard deviation of split frequencies: 0.067219

      765500 -- (-1635.280) (-1631.545) [-1639.026] (-1628.745) * (-1631.760) (-1611.662) [-1635.488] (-1633.419) -- 8:47:23
      766000 -- (-1625.033) (-1626.023) [-1637.715] (-1634.000) * (-1636.330) (-1616.241) [-1634.419] (-1623.179) -- 8:48:07
      766500 -- (-1633.358) (-1625.563) [-1641.420] (-1632.676) * (-1624.547) (-1613.079) [-1630.173] (-1629.361) -- 8:47:46
      767000 -- (-1630.860) (-1627.728) [-1631.585] (-1634.585) * (-1627.984) (-1616.912) [-1634.402] (-1626.620) -- 8:47:25
      767500 -- (-1622.088) (-1623.052) [-1631.058] (-1645.546) * (-1627.563) (-1622.946) [-1635.061] (-1627.686) -- 8:48:08
      768000 -- (-1624.049) (-1638.859) [-1631.565] (-1640.626) * (-1632.016) (-1620.158) [-1634.216] (-1614.219) -- 8:47:47
      768500 -- (-1618.531) (-1627.551) [-1636.553] (-1643.387) * (-1622.946) (-1625.810) [-1633.866] (-1627.830) -- 8:47:26
      769000 -- (-1629.673) (-1630.606) [-1641.344] (-1639.331) * (-1625.281) (-1619.737) [-1631.157] (-1634.003) -- 8:47:05
      769500 -- [-1636.576] (-1638.693) (-1643.048) (-1637.092) * (-1619.804) (-1614.203) [-1637.278] (-1640.014) -- 8:47:48
      770000 -- (-1640.182) (-1632.480) [-1637.845] (-1639.018) * (-1618.285) (-1625.107) [-1642.383] (-1641.519) -- 8:47:27

      Average standard deviation of split frequencies: 0.067196

      770500 -- (-1647.723) (-1643.503) (-1639.305) [-1629.351] * (-1616.526) [-1623.481] (-1636.980) (-1626.596) -- 8:47:06
      771000 -- [-1639.621] (-1629.896) (-1641.781) (-1637.974) * (-1621.222) [-1620.183] (-1643.077) (-1626.673) -- 8:47:50
      771500 -- (-1635.380) (-1622.740) [-1629.510] (-1637.374) * (-1618.248) (-1621.485) [-1638.941] (-1628.845) -- 8:47:29
      772000 -- (-1623.847) (-1634.854) [-1628.844] (-1630.339) * (-1626.774) (-1619.801) [-1634.605] (-1622.715) -- 8:47:08
      772500 -- (-1639.651) (-1630.799) [-1623.322] (-1630.563) * (-1627.782) (-1626.633) [-1638.630] (-1633.031) -- 8:47:51
      773000 -- (-1645.290) (-1638.419) (-1624.926) [-1631.834] * (-1618.397) (-1622.132) [-1648.362] (-1614.480) -- 8:47:30
      773500 -- (-1640.461) (-1638.673) [-1631.704] (-1623.828) * (-1617.720) (-1623.250) [-1658.067] (-1615.399) -- 8:47:09
      774000 -- (-1629.844) (-1628.325) [-1628.269] (-1627.901) * (-1618.641) [-1617.164] (-1649.399) (-1615.167) -- 8:47:52
      774500 -- (-1635.344) (-1642.212) (-1633.217) [-1626.933] * (-1619.212) [-1623.315] (-1650.455) (-1622.492) -- 8:47:31
      775000 -- (-1633.128) (-1628.183) [-1629.105] (-1618.970) * (-1619.729) [-1624.100] (-1660.381) (-1623.906) -- 8:47:11

      Average standard deviation of split frequencies: 0.066705

      775500 -- (-1640.105) (-1629.459) [-1635.753] (-1623.539) * (-1618.033) (-1622.352) [-1646.656] (-1630.763) -- 8:47:53
      776000 -- (-1640.104) (-1620.592) (-1635.214) [-1632.369] * (-1614.953) [-1622.825] (-1646.507) (-1634.121) -- 8:47:33
      776500 -- (-1639.907) (-1640.111) [-1638.175] (-1623.557) * (-1620.644) (-1617.378) [-1652.243] (-1622.167) -- 8:47:12
      777000 -- (-1645.149) (-1641.022) [-1646.573] (-1632.996) * (-1624.117) [-1618.928] (-1644.118) (-1615.104) -- 8:47:55
      777500 -- (-1641.174) (-1636.819) [-1639.034] (-1628.596) * (-1627.824) (-1624.051) [-1646.267] (-1605.579) -- 8:47:34
      778000 -- (-1631.837) (-1632.202) [-1640.301] (-1630.179) * (-1618.068) (-1623.129) [-1649.862] (-1618.162) -- 8:47:13
      778500 -- (-1641.019) (-1630.396) [-1637.996] (-1639.632) * (-1622.445) (-1627.452) [-1650.325] (-1616.860) -- 8:47:56
      779000 -- (-1634.293) (-1635.880) [-1634.587] (-1634.964) * (-1624.620) [-1623.313] (-1643.826) (-1616.826) -- 8:47:35
      779500 -- (-1636.223) (-1628.557) [-1628.592] (-1630.346) * (-1623.338) (-1629.391) [-1646.880] (-1623.393) -- 8:47:14
      780000 -- (-1635.337) (-1635.090) [-1627.187] (-1632.008) * (-1614.464) (-1626.702) [-1642.152] (-1618.011) -- 8:47:57

      Average standard deviation of split frequencies: 0.066538

      780500 -- (-1632.124) (-1632.823) (-1636.111) [-1634.842] * (-1617.112) (-1625.368) [-1640.588] (-1618.522) -- 8:47:36
      781000 -- (-1632.752) (-1641.874) [-1633.865] (-1639.478) * (-1614.341) (-1631.029) (-1633.188) [-1617.595] -- 8:47:16
      781500 -- (-1637.437) (-1635.841) [-1633.485] (-1637.580) * (-1626.886) [-1624.660] (-1634.649) (-1622.161) -- 8:47:58
      782000 -- (-1630.213) (-1627.540) [-1631.458] (-1653.403) * (-1621.406) [-1629.209] (-1638.666) (-1628.023) -- 8:47:38
      782500 -- (-1626.374) (-1644.223) [-1626.222] (-1632.812) * (-1624.942) (-1629.656) (-1643.104) [-1623.702] -- 8:47:17
      783000 -- (-1629.905) (-1642.110) [-1627.446] (-1634.965) * (-1633.842) (-1631.348) [-1635.464] (-1616.765) -- 8:47:59
      783500 -- (-1627.777) (-1632.212) [-1631.455] (-1633.768) * (-1631.847) (-1628.801) (-1642.341) [-1618.473] -- 8:47:39
      784000 -- (-1622.640) (-1631.272) [-1634.835] (-1634.865) * (-1641.049) (-1630.515) [-1639.861] (-1617.975) -- 8:47:18
      784500 -- (-1623.408) (-1635.768) [-1630.617] (-1631.364) * (-1630.995) [-1618.240] (-1637.089) (-1618.810) -- 8:48:01
      785000 -- (-1621.332) (-1633.490) [-1630.777] (-1627.467) * (-1629.083) (-1619.391) [-1629.960] (-1629.056) -- 8:47:40

      Average standard deviation of split frequencies: 0.065944

      785500 -- (-1626.766) (-1633.941) (-1625.497) [-1620.693] * (-1629.770) (-1616.820) (-1631.138) [-1619.946] -- 8:47:20
      786000 -- [-1621.685] (-1636.094) (-1636.488) (-1624.039) * (-1626.294) (-1613.651) (-1627.205) [-1620.765] -- 8:48:02
      786500 -- (-1625.675) [-1630.875] (-1633.574) (-1617.804) * (-1629.386) [-1621.358] (-1643.023) (-1624.842) -- 8:47:41
      787000 -- (-1627.008) (-1630.820) [-1628.110] (-1626.207) * (-1633.806) (-1619.132) [-1630.694] (-1621.508) -- 8:47:21
      787500 -- (-1636.135) (-1635.228) [-1630.603] (-1643.165) * (-1633.099) [-1616.823] (-1631.202) (-1624.754) -- 8:48:03
      788000 -- (-1635.547) (-1641.960) [-1628.607] (-1625.723) * (-1639.785) (-1612.864) [-1644.894] (-1636.350) -- 8:47:43
      788500 -- (-1632.873) (-1636.886) (-1630.466) [-1628.798] * (-1650.276) (-1617.806) [-1639.276] (-1645.644) -- 8:47:22
      789000 -- (-1628.446) (-1636.939) [-1630.413] (-1635.280) * (-1649.599) [-1623.514] (-1636.466) (-1641.300) -- 8:48:04
      789500 -- (-1625.676) (-1645.138) [-1626.768] (-1628.250) * (-1647.505) [-1619.002] (-1632.108) (-1620.280) -- 8:47:44
      790000 -- (-1621.735) (-1633.746) [-1628.922] (-1629.703) * (-1634.256) (-1617.879) [-1638.354] (-1621.203) -- 8:47:23

      Average standard deviation of split frequencies: 0.065243

      790500 -- [-1633.429] (-1631.045) (-1627.665) (-1635.862) * (-1621.981) (-1618.766) [-1634.799] (-1634.055) -- 8:48:05
      791000 -- (-1626.131) (-1640.294) [-1633.163] (-1630.235) * (-1635.815) [-1618.007] (-1637.266) (-1634.233) -- 8:47:45
      791500 -- (-1627.204) (-1638.243) [-1630.696] (-1629.479) * (-1628.899) [-1615.097] (-1627.715) (-1630.707) -- 8:47:25
      792000 -- (-1626.865) (-1629.187) [-1630.029] (-1633.970) * (-1623.981) [-1617.728] (-1633.789) (-1625.387) -- 8:47:04
      792500 -- (-1638.120) (-1640.866) [-1631.151] (-1630.256) * (-1633.176) (-1618.606) [-1637.029] (-1626.199) -- 8:47:46
      793000 -- (-1639.468) (-1629.705) [-1642.301] (-1630.453) * (-1624.067) (-1610.436) [-1638.393] (-1625.637) -- 8:47:26
      793500 -- (-1632.665) (-1636.708) [-1638.469] (-1632.447) * (-1621.034) [-1613.471] (-1631.397) (-1628.001) -- 8:47:06
      794000 -- (-1630.223) (-1650.625) [-1636.237] (-1633.438) * (-1622.442) (-1627.842) [-1624.462] (-1627.619) -- 8:47:47
      794500 -- (-1634.065) (-1616.641) [-1632.948] (-1631.764) * (-1623.724) (-1617.509) [-1630.688] (-1627.353) -- 8:47:27
      795000 -- (-1640.543) (-1617.140) [-1626.956] (-1633.604) * (-1627.876) (-1619.286) [-1628.223] (-1634.374) -- 8:47:07

      Average standard deviation of split frequencies: 0.064429

      795500 -- (-1635.607) (-1621.311) [-1625.766] (-1635.489) * (-1631.340) (-1625.790) [-1628.242] (-1630.623) -- 8:47:49
      796000 -- (-1626.669) (-1621.620) [-1626.056] (-1638.272) * (-1622.568) [-1623.243] (-1625.272) (-1632.811) -- 8:47:28
      796500 -- (-1627.314) (-1617.099) [-1637.806] (-1627.516) * (-1626.421) (-1622.403) [-1630.335] (-1629.598) -- 8:47:08
      797000 -- (-1635.041) (-1623.320) [-1635.083] (-1630.085) * (-1626.149) (-1632.054) [-1627.408] (-1621.730) -- 8:47:50
      797500 -- (-1628.604) (-1618.875) [-1641.263] (-1631.029) * (-1620.689) [-1628.058] (-1631.866) (-1623.273) -- 8:47:30
      798000 -- (-1632.982) (-1624.378) [-1642.081] (-1623.827) * (-1625.635) (-1626.750) [-1629.137] (-1621.405) -- 8:47:09
      798500 -- (-1621.090) (-1621.646) [-1633.070] (-1625.667) * (-1620.862) (-1624.933) [-1631.991] (-1627.559) -- 8:47:51
      799000 -- (-1623.868) (-1621.236) [-1640.500] (-1625.363) * (-1622.003) [-1624.832] (-1637.478) (-1625.000) -- 8:47:31
      799500 -- (-1629.320) (-1616.903) [-1635.490] (-1634.707) * (-1623.424) (-1619.977) [-1635.031] (-1618.344) -- 8:47:11
      800000 -- (-1623.006) (-1621.418) [-1640.321] (-1628.764) * (-1635.943) (-1624.684) [-1633.432] (-1616.836) -- 8:47:52

      Average standard deviation of split frequencies: 0.064109

      800500 -- (-1620.279) (-1623.471) [-1646.988] (-1624.877) * (-1634.579) (-1629.314) [-1637.943] (-1620.029) -- 8:47:32
      801000 -- (-1630.380) (-1620.476) [-1635.963] (-1625.382) * (-1627.249) (-1632.679) [-1631.137] (-1618.755) -- 8:47:12
      801500 -- (-1626.644) (-1625.156) [-1628.350] (-1621.805) * (-1621.635) (-1632.734) [-1626.630] (-1618.288) -- 8:47:53
      802000 -- (-1628.705) (-1633.881) (-1627.106) [-1626.964] * (-1622.247) (-1626.290) [-1631.059] (-1617.654) -- 8:47:33
      802500 -- (-1621.332) (-1633.781) (-1625.248) [-1623.522] * (-1622.557) [-1627.771] (-1635.527) (-1618.556) -- 8:47:13
      803000 -- (-1626.573) (-1638.369) (-1622.444) [-1632.617] * (-1624.131) [-1625.820] (-1636.014) (-1621.962) -- 8:47:54
      803500 -- (-1627.964) (-1636.079) [-1625.378] (-1624.678) * (-1628.460) (-1629.494) [-1644.692] (-1617.067) -- 8:47:34
      804000 -- (-1622.757) (-1640.920) (-1625.816) [-1622.663] * (-1628.474) (-1619.952) [-1639.832] (-1616.720) -- 8:47:14
      804500 -- (-1619.540) (-1633.636) [-1630.916] (-1626.876) * (-1631.578) (-1625.804) [-1650.075] (-1628.413) -- 8:47:55
      805000 -- (-1623.111) (-1636.292) [-1626.785] (-1625.710) * (-1626.536) (-1620.390) [-1645.667] (-1638.984) -- 8:47:35

      Average standard deviation of split frequencies: 0.063883

      805500 -- (-1624.610) (-1640.665) [-1628.213] (-1627.691) * (-1623.703) (-1617.560) [-1641.937] (-1629.117) -- 8:47:15
      806000 -- (-1622.161) (-1631.250) [-1624.884] (-1623.489) * (-1630.562) (-1621.443) [-1638.032] (-1630.894) -- 8:47:57
      806500 -- (-1617.681) (-1649.673) [-1625.890] (-1630.111) * (-1641.254) (-1626.685) [-1642.003] (-1628.291) -- 8:47:37
      807000 -- (-1616.619) (-1642.002) [-1631.281] (-1629.257) * (-1647.629) (-1619.333) [-1637.689] (-1622.328) -- 8:47:17
      807500 -- (-1623.218) (-1646.073) [-1634.739] (-1620.085) * (-1636.425) [-1612.960] (-1637.355) (-1620.136) -- 8:46:57
      808000 -- (-1625.160) (-1644.407) [-1624.462] (-1624.873) * (-1631.021) (-1623.217) [-1634.813] (-1620.282) -- 8:47:38
      808500 -- (-1624.734) (-1640.655) [-1627.175] (-1633.097) * (-1627.462) (-1615.710) [-1637.190] (-1621.119) -- 8:47:18
      809000 -- [-1617.573] (-1630.691) (-1630.916) (-1636.983) * (-1628.853) [-1621.778] (-1640.980) (-1622.981) -- 8:46:58
      809500 -- (-1624.987) (-1624.384) [-1623.678] (-1635.950) * (-1627.938) (-1627.086) [-1638.935] (-1617.096) -- 8:47:39
      810000 -- (-1631.133) (-1628.347) [-1631.794] (-1628.720) * (-1621.407) [-1619.223] (-1643.856) (-1629.689) -- 8:47:19

      Average standard deviation of split frequencies: 0.063346

      810500 -- (-1628.420) (-1635.941) (-1637.818) [-1623.397] * (-1629.303) (-1616.177) [-1637.390] (-1635.612) -- 8:46:59
      811000 -- (-1625.747) (-1641.662) [-1637.210] (-1632.679) * (-1636.309) (-1626.145) [-1644.787] (-1628.053) -- 8:47:40
      811500 -- (-1628.129) (-1633.490) [-1639.773] (-1637.267) * (-1643.836) [-1631.736] (-1638.687) (-1636.318) -- 8:47:20
      812000 -- (-1633.931) (-1641.772) [-1638.633] (-1625.289) * (-1639.599) (-1627.372) [-1641.241] (-1634.747) -- 8:47:00
      812500 -- [-1632.340] (-1626.015) (-1644.135) (-1629.613) * (-1632.635) (-1630.264) [-1641.795] (-1640.943) -- 8:47:41
      813000 -- (-1621.355) [-1622.058] (-1642.068) (-1620.934) * (-1629.914) (-1618.731) [-1638.742] (-1624.556) -- 8:47:21
      813500 -- (-1621.858) (-1633.035) [-1638.847] (-1629.711) * (-1630.756) (-1630.854) [-1641.274] (-1628.196) -- 8:47:02
      814000 -- (-1621.793) (-1624.604) [-1637.285] (-1639.810) * (-1630.213) (-1622.516) [-1649.314] (-1623.385) -- 8:47:42
      814500 -- (-1615.760) (-1617.983) [-1636.013] (-1629.826) * (-1640.508) (-1626.115) [-1646.622] (-1625.912) -- 8:47:22
      815000 -- (-1613.564) (-1611.997) [-1640.080] (-1628.751) * (-1637.507) (-1624.700) [-1648.315] (-1625.597) -- 8:47:03

      Average standard deviation of split frequencies: 0.062783

      815500 -- (-1617.912) (-1617.740) [-1635.806] (-1636.880) * (-1629.176) (-1623.078) [-1648.711] (-1625.336) -- 8:47:43
      816000 -- (-1616.746) (-1620.755) [-1629.506] (-1634.777) * (-1625.329) (-1618.437) [-1645.604] (-1641.601) -- 8:47:24
      816500 -- (-1618.241) (-1626.073) [-1630.623] (-1635.551) * (-1624.956) (-1624.747) [-1644.552] (-1638.952) -- 8:47:04
      817000 -- (-1618.427) (-1627.685) [-1633.505] (-1636.840) * (-1625.124) (-1628.347) [-1646.786] (-1639.477) -- 8:47:44
      817500 -- (-1623.480) (-1626.195) [-1628.306] (-1632.278) * (-1624.429) (-1617.256) (-1658.588) [-1623.723] -- 8:47:25
      818000 -- (-1626.663) (-1622.660) [-1635.985] (-1631.978) * (-1627.721) [-1612.920] (-1657.318) (-1625.128) -- 8:47:05
      818500 -- (-1618.213) (-1625.379) [-1635.068] (-1630.389) * (-1633.233) [-1620.740] (-1650.942) (-1628.439) -- 8:46:45
      819000 -- (-1614.409) (-1628.722) [-1636.422] (-1633.822) * (-1629.480) (-1621.142) [-1648.616] (-1631.019) -- 8:47:26
      819500 -- [-1611.705] (-1628.901) (-1639.733) (-1625.853) * (-1630.641) (-1626.423) [-1652.199] (-1630.139) -- 8:47:06
      820000 -- (-1619.592) (-1633.748) (-1650.474) [-1617.363] * (-1632.924) (-1629.016) [-1654.045] (-1621.454) -- 8:46:47

      Average standard deviation of split frequencies: 0.061879

      820500 -- [-1619.377] (-1631.370) (-1661.672) (-1610.980) * (-1634.164) (-1636.810) [-1650.227] (-1620.815) -- 8:47:27
      821000 -- [-1617.845] (-1629.537) (-1651.678) (-1610.977) * (-1639.600) (-1633.922) [-1653.740] (-1614.272) -- 8:47:07
      821500 -- (-1619.403) (-1636.545) [-1641.751] (-1618.586) * (-1634.082) (-1632.380) [-1653.905] (-1624.135) -- 8:46:48
      822000 -- (-1614.931) (-1627.573) (-1645.804) [-1612.172] * (-1621.115) (-1626.359) (-1649.070) [-1624.657] -- 8:47:28
      822500 -- (-1616.900) (-1629.197) [-1634.534] (-1627.075) * (-1631.692) (-1631.066) [-1653.407] (-1619.236) -- 8:47:09
      823000 -- (-1620.884) (-1634.346) [-1631.967] (-1629.731) * (-1626.639) (-1639.763) [-1648.568] (-1623.731) -- 8:46:49
      823500 -- (-1620.274) (-1630.801) [-1639.521] (-1629.666) * (-1637.791) (-1639.444) [-1649.730] (-1624.649) -- 8:47:29
      824000 -- (-1619.542) (-1628.870) [-1643.797] (-1632.730) * (-1634.382) [-1621.191] (-1650.421) (-1618.029) -- 8:47:10
      824500 -- [-1620.824] (-1623.062) (-1653.695) (-1636.340) * (-1620.602) [-1620.830] (-1649.174) (-1606.175) -- 8:46:50
      825000 -- (-1625.270) (-1615.385) [-1647.490] (-1640.898) * (-1626.145) (-1624.516) (-1649.555) [-1611.201] -- 8:47:30

      Average standard deviation of split frequencies: 0.060983

      825500 -- [-1617.976] (-1621.674) (-1642.456) (-1633.526) * (-1622.702) (-1618.393) (-1647.873) [-1615.836] -- 8:47:11
      826000 -- (-1622.607) (-1617.451) [-1641.576] (-1625.900) * (-1624.566) (-1622.256) [-1642.044] (-1609.522) -- 8:46:51
      826500 -- [-1617.311] (-1613.765) (-1637.927) (-1629.116) * (-1629.796) (-1624.246) [-1641.177] (-1612.546) -- 8:47:31
      827000 -- (-1613.858) (-1628.069) (-1643.094) [-1627.908] * (-1624.602) (-1615.997) [-1642.954] (-1616.400) -- 8:47:12
      827500 -- (-1616.987) (-1622.680) [-1642.989] (-1623.753) * (-1633.996) (-1624.937) (-1645.129) [-1620.380] -- 8:46:53
      828000 -- [-1620.420] (-1624.103) (-1650.622) (-1632.417) * (-1627.665) (-1624.463) [-1649.566] (-1619.775) -- 8:47:32
      828500 -- (-1616.622) (-1627.105) [-1655.356] (-1624.441) * (-1621.714) (-1622.093) [-1652.555] (-1617.441) -- 8:47:13
      829000 -- (-1620.260) (-1634.441) (-1648.709) [-1614.874] * (-1629.639) (-1627.198) [-1643.853] (-1616.932) -- 8:46:54
      829500 -- (-1616.073) (-1631.939) [-1642.529] (-1622.099) * (-1629.767) (-1618.809) [-1650.034] (-1612.650) -- 8:46:34
      830000 -- (-1625.441) (-1633.276) [-1649.226] (-1630.798) * (-1624.279) (-1620.631) [-1639.768] (-1618.826) -- 8:47:14

      Average standard deviation of split frequencies: 0.060942

      830500 -- (-1619.012) (-1629.387) [-1642.686] (-1634.151) * (-1618.729) (-1621.392) [-1644.097] (-1619.152) -- 8:46:55
      831000 -- (-1624.939) (-1628.742) [-1639.879] (-1623.849) * (-1622.408) (-1625.277) [-1639.920] (-1611.225) -- 8:46:35
      831500 -- [-1624.998] (-1632.628) (-1642.111) (-1625.590) * (-1619.437) (-1622.558) [-1645.875] (-1619.769) -- 8:47:15
      832000 -- (-1620.985) (-1630.498) [-1649.166] (-1622.618) * (-1630.398) (-1630.514) [-1645.040] (-1616.256) -- 8:46:56
      832500 -- (-1625.103) (-1643.130) [-1650.639] (-1629.526) * (-1627.992) (-1625.031) [-1639.533] (-1614.188) -- 8:46:37
      833000 -- (-1624.499) (-1637.101) [-1654.028] (-1630.414) * (-1629.601) (-1629.035) [-1638.163] (-1612.073) -- 8:47:16
      833500 -- (-1625.933) (-1638.954) [-1647.081] (-1635.065) * (-1625.753) (-1623.657) (-1640.779) [-1617.793] -- 8:46:57
      834000 -- (-1624.991) (-1643.455) [-1647.843] (-1638.249) * (-1625.603) (-1621.425) [-1637.256] (-1625.321) -- 8:46:38
      834500 -- (-1621.685) (-1640.515) [-1647.100] (-1627.398) * (-1626.288) (-1624.546) [-1639.313] (-1617.250) -- 8:47:17
      835000 -- (-1620.261) (-1636.206) [-1641.920] (-1627.361) * (-1629.405) (-1632.472) [-1631.385] (-1613.571) -- 8:46:58

      Average standard deviation of split frequencies: 0.060908

      835500 -- (-1621.801) (-1632.442) [-1639.163] (-1633.363) * (-1634.079) (-1638.536) [-1634.854] (-1620.984) -- 8:46:39
      836000 -- (-1615.467) (-1637.161) [-1640.448] (-1629.361) * (-1619.456) (-1638.952) [-1641.589] (-1622.424) -- 8:47:19
      836500 -- (-1617.476) (-1626.510) [-1641.517] (-1631.199) * (-1625.732) (-1630.478) [-1644.107] (-1625.453) -- 8:46:59
      837000 -- (-1619.413) (-1618.874) [-1638.814] (-1625.634) * (-1628.626) (-1628.639) [-1641.242] (-1631.755) -- 8:46:40
      837500 -- (-1620.106) (-1614.321) [-1642.380] (-1629.692) * (-1625.666) (-1631.125) [-1649.657] (-1616.427) -- 8:47:20
      838000 -- (-1623.243) (-1631.915) [-1644.265] (-1622.728) * (-1631.486) (-1625.436) [-1641.178] (-1621.656) -- 8:47:00
      838500 -- (-1619.650) (-1632.123) [-1641.529] (-1621.031) * (-1641.728) (-1635.629) [-1634.093] (-1620.475) -- 8:46:41
      839000 -- (-1616.718) (-1633.525) [-1640.624] (-1617.320) * (-1635.892) (-1627.575) [-1636.827] (-1619.770) -- 8:47:21
      839500 -- (-1613.157) (-1632.295) [-1638.055] (-1623.791) * (-1628.163) (-1626.708) [-1634.240] (-1619.568) -- 8:47:02
      840000 -- (-1615.751) (-1626.742) [-1641.584] (-1616.008) * (-1633.213) (-1628.480) [-1639.521] (-1613.568) -- 8:46:42

      Average standard deviation of split frequencies: 0.061285

      840500 -- (-1624.185) (-1613.847) [-1642.398] (-1621.489) * (-1629.813) (-1628.296) [-1642.577] (-1607.773) -- 8:47:22
      841000 -- (-1626.174) (-1612.292) [-1640.319] (-1616.519) * (-1623.151) (-1622.692) [-1642.114] (-1614.408) -- 8:47:03
      841500 -- (-1634.448) (-1617.144) [-1639.312] (-1610.005) * (-1627.168) (-1621.922) [-1643.457] (-1614.052) -- 8:46:43
      842000 -- (-1632.589) (-1620.546) [-1648.778] (-1617.529) * (-1622.015) (-1619.226) [-1639.683] (-1608.122) -- 8:47:23
      842500 -- (-1624.445) (-1616.356) [-1646.477] (-1614.709) * (-1621.238) (-1622.285) [-1636.748] (-1612.048) -- 8:47:04
      843000 -- (-1621.527) (-1625.057) [-1642.828] (-1611.303) * (-1630.702) (-1610.891) [-1638.537] (-1613.046) -- 8:46:45
      843500 -- (-1620.226) (-1626.857) [-1645.543] (-1621.459) * (-1625.976) (-1622.238) [-1633.137] (-1616.047) -- 8:46:26
      844000 -- (-1621.516) (-1625.810) [-1638.181] (-1620.091) * (-1627.859) (-1624.222) [-1636.555] (-1610.671) -- 8:47:05
      844500 -- (-1616.379) (-1636.089) [-1644.797] (-1619.748) * (-1625.483) (-1618.502) [-1635.483] (-1619.008) -- 8:46:46
      845000 -- (-1625.368) (-1633.162) [-1641.947] (-1618.605) * (-1623.576) (-1620.777) [-1636.820] (-1611.158) -- 8:46:27

      Average standard deviation of split frequencies: 0.061482

      845500 -- (-1621.926) (-1633.959) [-1639.228] (-1614.950) * (-1618.413) (-1623.524) [-1636.705] (-1609.673) -- 8:47:06
      846000 -- (-1628.528) (-1631.838) [-1645.798] (-1614.691) * (-1615.584) (-1621.573) [-1645.417] (-1610.525) -- 8:46:47
      846500 -- (-1621.037) (-1629.204) [-1638.940] (-1618.733) * (-1615.798) (-1619.689) [-1650.319] (-1613.393) -- 8:46:28
      847000 -- (-1623.811) (-1631.035) [-1632.526] (-1627.595) * (-1619.720) (-1617.277) [-1649.676] (-1614.989) -- 8:47:07
      847500 -- (-1617.324) (-1641.087) [-1633.801] (-1625.291) * (-1620.479) (-1615.116) [-1649.381] (-1624.686) -- 8:46:48
      848000 -- (-1622.897) (-1637.714) [-1639.031] (-1621.344) * (-1621.671) (-1622.598) [-1647.096] (-1624.799) -- 8:46:29
      848500 -- (-1619.542) (-1628.534) [-1644.639] (-1618.595) * (-1620.971) [-1617.226] (-1647.292) (-1629.781) -- 8:47:08
      849000 -- (-1629.662) (-1623.814) [-1649.012] (-1622.260) * (-1619.427) (-1615.242) [-1647.811] (-1620.231) -- 8:46:49
      849500 -- (-1642.679) (-1625.365) (-1639.799) [-1623.906] * (-1612.566) (-1618.689) [-1651.181] (-1620.971) -- 8:46:30
      850000 -- (-1629.255) (-1631.760) [-1639.676] (-1630.554) * (-1621.833) [-1610.556] (-1648.715) (-1624.725) -- 8:47:09

      Average standard deviation of split frequencies: 0.061315

      850500 -- (-1640.011) (-1627.759) [-1638.133] (-1631.349) * (-1614.651) (-1611.111) [-1641.201] (-1620.054) -- 8:46:50
      851000 -- (-1642.637) (-1625.719) [-1637.790] (-1635.739) * (-1629.223) (-1617.951) (-1650.411) [-1615.199] -- 8:46:31
      851500 -- (-1632.614) (-1632.107) [-1644.373] (-1637.900) * (-1616.776) (-1622.212) [-1649.865] (-1618.146) -- 8:47:10
      852000 -- (-1633.627) (-1631.444) [-1640.063] (-1641.231) * (-1624.894) (-1621.283) [-1647.541] (-1611.987) -- 8:46:51
      852500 -- (-1640.880) (-1640.002) [-1635.764] (-1639.604) * (-1621.566) (-1616.357) [-1636.175] (-1610.578) -- 8:46:32
      853000 -- [-1632.923] (-1643.634) (-1629.016) (-1646.264) * (-1619.549) [-1614.442] (-1631.168) (-1617.698) -- 8:47:11
      853500 -- (-1629.489) (-1638.662) [-1636.106] (-1635.145) * (-1621.144) [-1614.494] (-1641.240) (-1615.702) -- 8:46:52
      854000 -- (-1623.496) (-1632.243) [-1638.321] (-1627.651) * (-1630.353) (-1621.220) [-1642.599] (-1618.633) -- 8:46:33
      854500 -- (-1630.532) (-1635.284) [-1640.341] (-1622.141) * (-1623.419) (-1619.204) [-1643.247] (-1612.539) -- 8:47:12
      855000 -- (-1635.787) (-1636.091) [-1637.184] (-1619.797) * (-1627.207) (-1623.406) [-1639.490] (-1625.181) -- 8:46:53

      Average standard deviation of split frequencies: 0.060871

      855500 -- (-1635.724) (-1631.928) [-1642.501] (-1617.644) * (-1626.417) (-1611.970) [-1645.546] (-1611.169) -- 8:46:34
      856000 -- (-1639.200) [-1627.274] (-1648.458) (-1621.710) * (-1636.252) [-1615.499] (-1644.063) (-1613.371) -- 8:47:13
      856500 -- (-1628.860) (-1620.873) (-1644.739) [-1624.173] * (-1628.170) (-1615.174) [-1642.918] (-1607.017) -- 8:46:54
      857000 -- (-1640.085) (-1624.037) [-1641.693] (-1616.956) * (-1632.981) (-1611.810) (-1647.017) [-1610.574] -- 8:46:36
      857500 -- (-1641.135) (-1625.643) (-1636.374) [-1613.735] * (-1639.737) (-1621.562) [-1641.615] (-1617.032) -- 8:47:14
      858000 -- (-1643.409) (-1631.381) [-1638.899] (-1612.267) * (-1651.142) (-1620.472) [-1636.020] (-1612.646) -- 8:46:55
      858500 -- [-1647.471] (-1635.589) (-1636.355) (-1611.001) * (-1639.345) (-1610.026) (-1632.088) [-1613.498] -- 8:46:37
      859000 -- [-1633.230] (-1631.788) (-1637.085) (-1613.649) * (-1638.329) (-1614.077) [-1631.428] (-1625.327) -- 8:47:15
      859500 -- [-1639.906] (-1632.604) (-1636.809) (-1619.645) * (-1629.176) (-1621.702) [-1631.448] (-1619.529) -- 8:46:56
      860000 -- (-1645.563) (-1621.376) (-1636.070) [-1615.360] * (-1626.570) [-1623.222] (-1632.402) (-1611.932) -- 8:46:38

      Average standard deviation of split frequencies: 0.060894

      860500 -- [-1642.992] (-1630.892) (-1636.203) (-1620.133) * (-1632.395) [-1627.990] (-1628.933) (-1610.489) -- 8:46:19
      861000 -- (-1652.573) (-1625.025) [-1643.197] (-1627.036) * (-1634.547) (-1621.838) (-1634.950) [-1610.900] -- 8:46:57
      861500 -- [-1651.614] (-1629.803) (-1650.257) (-1619.351) * (-1634.952) (-1622.438) [-1645.943] (-1606.257) -- 8:46:39
      862000 -- [-1653.775] (-1628.831) (-1644.011) (-1615.568) * (-1631.696) (-1631.547) (-1654.622) [-1605.055] -- 8:46:20
      862500 -- [-1654.305] (-1614.580) (-1648.470) (-1621.857) * (-1634.446) (-1630.716) [-1651.444] (-1609.521) -- 8:46:58
      863000 -- (-1645.228) [-1623.253] (-1648.862) (-1619.006) * (-1641.967) (-1630.635) [-1649.255] (-1614.513) -- 8:46:40
      863500 -- (-1653.851) (-1622.337) [-1646.001] (-1613.562) * (-1633.576) (-1632.264) (-1646.396) [-1610.576] -- 8:46:21
      864000 -- (-1644.394) (-1615.671) [-1650.675] (-1620.142) * (-1638.610) (-1626.630) (-1643.826) [-1612.703] -- 8:46:59
      864500 -- [-1654.910] (-1618.417) (-1643.611) (-1627.971) * (-1637.110) (-1621.643) [-1639.011] (-1614.971) -- 8:46:41
      865000 -- [-1646.387] (-1631.998) (-1637.574) (-1631.278) * (-1633.733) (-1619.575) [-1631.006] (-1611.239) -- 8:46:22

      Average standard deviation of split frequencies: 0.060756

      865500 -- [-1646.700] (-1630.959) (-1634.213) (-1619.930) * (-1634.560) (-1620.352) (-1635.420) [-1619.715] -- 8:47:00
      866000 -- [-1648.961] (-1627.921) (-1646.015) (-1627.971) * (-1645.666) (-1617.303) [-1630.341] (-1614.068) -- 8:46:42
      866500 -- [-1653.356] (-1626.112) (-1640.197) (-1622.231) * (-1635.685) (-1621.739) [-1628.007] (-1611.915) -- 8:46:23
      867000 -- [-1658.469] (-1627.593) (-1635.217) (-1624.639) * (-1644.107) [-1631.009] (-1630.485) (-1610.622) -- 8:47:01
      867500 -- [-1648.727] (-1629.809) (-1643.976) (-1622.268) * (-1642.252) (-1630.505) (-1635.363) [-1611.481] -- 8:46:43
      868000 -- [-1645.080] (-1634.748) (-1639.765) (-1625.298) * (-1646.211) (-1627.143) [-1625.492] (-1613.551) -- 8:46:24
      868500 -- (-1650.789) (-1628.316) [-1635.097] (-1619.565) * (-1632.087) (-1627.683) [-1624.868] (-1624.426) -- 8:47:02
      869000 -- (-1647.686) (-1625.199) [-1635.696] (-1618.685) * (-1631.790) (-1630.085) (-1619.893) [-1611.077] -- 8:46:44
      869500 -- (-1647.950) [-1624.699] (-1641.253) (-1615.965) * (-1634.656) (-1637.000) [-1628.075] (-1625.045) -- 8:46:25
      870000 -- [-1644.063] (-1635.718) (-1639.274) (-1618.413) * (-1636.016) (-1632.865) [-1626.171] (-1620.184) -- 8:47:03

      Average standard deviation of split frequencies: 0.061103

      870500 -- (-1638.510) [-1632.061] (-1638.792) (-1613.226) * (-1634.370) (-1625.196) [-1636.651] (-1614.308) -- 8:46:45
      871000 -- (-1643.029) (-1637.629) [-1632.746] (-1616.048) * (-1623.782) (-1624.595) [-1629.004] (-1613.581) -- 8:46:26
      871500 -- (-1636.678) (-1631.896) [-1641.270] (-1612.094) * (-1636.975) (-1622.100) [-1631.811] (-1611.650) -- 8:47:04
      872000 -- (-1647.703) (-1632.795) [-1645.557] (-1611.678) * (-1631.320) (-1625.079) (-1631.677) [-1606.329] -- 8:46:46
      872500 -- (-1649.484) [-1624.403] (-1650.544) (-1607.934) * (-1642.023) (-1631.489) [-1633.762] (-1611.861) -- 8:46:27
      873000 -- (-1637.128) (-1636.478) [-1645.644] (-1614.869) * (-1639.305) (-1626.195) (-1637.759) [-1617.424] -- 8:47:05
      873500 -- (-1636.565) (-1623.587) [-1644.468] (-1626.989) * (-1636.340) [-1627.614] (-1641.379) (-1622.204) -- 8:46:47
      874000 -- (-1640.041) (-1619.741) (-1645.221) [-1614.217] * (-1624.347) (-1628.789) [-1638.576] (-1626.439) -- 8:46:29
      874500 -- (-1647.759) (-1620.352) [-1646.407] (-1617.088) * (-1626.402) (-1633.671) [-1638.027] (-1628.913) -- 8:47:06
      875000 -- (-1644.484) [-1625.429] (-1649.542) (-1611.368) * (-1632.540) [-1633.917] (-1642.273) (-1622.015) -- 8:46:48

      Average standard deviation of split frequencies: 0.061095

      875500 -- (-1642.658) (-1628.152) [-1640.589] (-1610.830) * (-1632.949) (-1635.380) [-1637.797] (-1614.457) -- 8:46:30
      876000 -- (-1639.524) [-1625.166] (-1641.275) (-1605.792) * (-1629.887) (-1624.911) [-1634.426] (-1622.352) -- 8:47:07
      876500 -- (-1636.765) [-1618.826] (-1641.664) (-1609.144) * (-1639.648) (-1623.335) [-1634.984] (-1625.515) -- 8:46:49
      877000 -- (-1634.475) [-1616.421] (-1636.790) (-1608.422) * (-1639.295) (-1631.428) [-1637.612] (-1623.982) -- 8:46:31
      877500 -- (-1636.781) (-1615.941) [-1639.673] (-1616.533) * (-1633.020) (-1634.105) [-1632.959] (-1618.272) -- 8:47:08
      878000 -- (-1637.777) [-1624.509] (-1644.838) (-1615.402) * (-1628.564) (-1627.382) [-1643.137] (-1618.022) -- 8:46:50
      878500 -- (-1637.674) [-1622.956] (-1644.004) (-1622.662) * (-1638.938) (-1622.763) [-1636.629] (-1613.165) -- 8:46:32
      879000 -- (-1641.014) [-1620.434] (-1639.325) (-1622.479) * (-1634.206) [-1626.782] (-1629.146) (-1619.638) -- 8:47:09
      879500 -- (-1637.834) [-1616.860] (-1641.836) (-1628.026) * (-1635.467) (-1624.909) [-1631.264] (-1620.653) -- 8:46:51
      880000 -- (-1645.780) [-1620.546] (-1642.957) (-1627.512) * (-1634.823) (-1625.148) [-1635.224] (-1628.804) -- 8:46:33

      Average standard deviation of split frequencies: 0.061721

      880500 -- (-1639.104) (-1627.569) [-1649.341] (-1628.882) * (-1631.576) (-1619.784) [-1624.089] (-1629.074) -- 8:47:10
      881000 -- (-1636.856) [-1628.289] (-1649.832) (-1624.804) * (-1643.196) [-1624.824] (-1628.363) (-1626.433) -- 8:46:52
      881500 -- (-1637.874) [-1629.774] (-1645.965) (-1625.583) * (-1638.920) (-1619.597) [-1635.092] (-1626.280) -- 8:46:34
      882000 -- [-1627.356] (-1624.781) (-1650.388) (-1619.240) * (-1636.537) (-1620.349) [-1640.823] (-1623.819) -- 8:47:11
      882500 -- (-1624.181) (-1627.395) [-1648.062] (-1621.737) * (-1619.320) (-1628.548) [-1628.212] (-1624.776) -- 8:46:53
      883000 -- (-1630.778) (-1623.443) [-1647.598] (-1619.436) * (-1621.853) (-1630.504) [-1629.609] (-1626.488) -- 8:46:35
      883500 -- (-1627.366) (-1636.817) [-1639.101] (-1619.204) * (-1626.045) (-1623.683) [-1627.073] (-1627.633) -- 8:47:12
      884000 -- (-1630.383) (-1630.841) [-1637.906] (-1618.081) * (-1630.730) (-1636.356) [-1620.972] (-1623.958) -- 8:46:54
      884500 -- (-1635.104) (-1634.211) [-1637.520] (-1612.175) * (-1619.504) (-1635.024) [-1618.391] (-1625.371) -- 8:46:36
      885000 -- (-1618.165) (-1632.884) [-1635.165] (-1623.132) * (-1620.894) (-1631.202) [-1620.320] (-1614.882) -- 8:47:13

      Average standard deviation of split frequencies: 0.061419

      885500 -- [-1623.477] (-1638.479) (-1640.924) (-1615.096) * (-1623.990) (-1629.253) [-1626.995] (-1618.327) -- 8:46:55
      886000 -- (-1630.163) (-1629.804) (-1640.704) [-1617.682] * (-1636.983) (-1622.024) [-1630.771] (-1607.042) -- 8:46:37
      886500 -- (-1625.165) (-1633.606) (-1642.592) [-1618.306] * (-1630.866) (-1627.958) [-1633.061] (-1605.823) -- 8:47:14
      887000 -- (-1624.685) (-1643.939) (-1635.926) [-1611.567] * (-1618.089) (-1627.513) [-1634.331] (-1605.015) -- 8:46:56
      887500 -- (-1624.534) (-1650.116) (-1634.135) [-1620.475] * (-1622.339) (-1615.384) [-1634.446] (-1610.761) -- 8:46:38
      888000 -- (-1629.130) (-1647.191) (-1636.749) [-1619.564] * (-1622.569) (-1619.352) [-1631.671] (-1619.999) -- 8:47:15
      888500 -- [-1626.863] (-1630.293) (-1641.095) (-1626.861) * (-1629.295) (-1621.856) [-1636.755] (-1621.192) -- 8:46:57
      889000 -- (-1633.707) (-1630.839) [-1638.640] (-1624.361) * (-1642.900) (-1622.077) [-1640.568] (-1618.632) -- 8:46:38
      889500 -- [-1632.711] (-1632.263) (-1633.427) (-1622.214) * (-1629.674) (-1630.433) [-1645.163] (-1618.273) -- 8:47:16
      890000 -- (-1645.408) (-1630.027) (-1639.195) [-1625.438] * (-1624.579) (-1617.511) [-1648.331] (-1629.023) -- 8:46:58

      Average standard deviation of split frequencies: 0.061771

      890500 -- (-1648.485) (-1627.937) [-1632.198] (-1628.441) * (-1622.503) (-1617.415) [-1636.822] (-1625.991) -- 8:47:35
      891000 -- (-1637.989) (-1623.482) [-1633.915] (-1631.218) * (-1623.712) (-1621.957) [-1647.297] (-1622.807) -- 8:47:16
      891500 -- (-1639.390) (-1625.446) [-1638.055] (-1637.588) * (-1624.538) (-1621.919) [-1642.189] (-1628.802) -- 8:46:58
      892000 -- (-1635.275) (-1617.336) [-1643.481] (-1628.618) * (-1630.673) (-1613.699) [-1643.230] (-1625.408) -- 8:47:35
      892500 -- (-1636.362) (-1630.020) [-1635.561] (-1624.002) * (-1630.997) (-1612.981) [-1645.499] (-1623.061) -- 8:47:17
      893000 -- (-1652.977) (-1636.380) [-1632.044] (-1626.756) * (-1626.782) (-1620.722) [-1639.847] (-1611.762) -- 8:46:59
      893500 -- (-1639.967) (-1631.636) [-1631.474] (-1630.437) * (-1628.030) (-1613.252) [-1642.744] (-1608.385) -- 8:47:36
      894000 -- (-1630.619) (-1637.454) [-1629.105] (-1623.071) * (-1625.619) (-1617.109) [-1645.189] (-1620.389) -- 8:47:18
      894500 -- (-1626.919) (-1637.496) [-1631.226] (-1623.229) * (-1620.431) (-1619.996) [-1639.286] (-1627.008) -- 8:47:00
      895000 -- (-1629.931) (-1632.554) [-1633.649] (-1631.769) * (-1631.009) (-1619.621) [-1637.787] (-1628.582) -- 8:47:37

      Average standard deviation of split frequencies: 0.061700

      895500 -- (-1620.619) (-1632.196) [-1633.319] (-1635.684) * (-1627.739) (-1618.964) [-1636.638] (-1618.569) -- 8:47:19
      896000 -- (-1629.563) (-1636.701) [-1637.851] (-1643.035) * (-1632.137) (-1616.445) [-1640.139] (-1617.962) -- 8:47:01
      896500 -- [-1624.016] (-1634.704) (-1638.303) (-1632.229) * (-1626.006) (-1617.761) [-1640.265] (-1620.873) -- 8:47:38
      897000 -- (-1631.019) (-1631.233) [-1634.156] (-1633.331) * (-1629.459) (-1612.528) [-1641.262] (-1617.193) -- 8:47:20
      897500 -- [-1627.033] (-1633.167) (-1630.850) (-1627.936) * (-1623.986) (-1624.646) (-1643.973) [-1625.967] -- 8:47:02
      898000 -- (-1626.288) (-1633.547) [-1638.198] (-1622.369) * (-1625.608) (-1629.841) [-1637.887] (-1628.389) -- 8:47:39
      898500 -- [-1620.854] (-1646.411) (-1635.738) (-1632.425) * (-1628.536) (-1634.896) [-1628.573] (-1628.836) -- 8:47:21
      899000 -- [-1627.707] (-1644.633) (-1635.581) (-1630.744) * (-1624.464) (-1640.013) [-1633.784] (-1620.949) -- 8:47:03
      899500 -- (-1621.736) (-1641.346) [-1641.407] (-1622.420) * (-1623.723) (-1624.156) [-1637.283] (-1624.981) -- 8:47:40
      900000 -- [-1634.274] (-1645.872) (-1631.184) (-1622.268) * (-1623.219) (-1627.481) (-1627.075) [-1626.371] -- 8:47:22

      Average standard deviation of split frequencies: 0.062027

      900500 -- (-1641.126) (-1638.702) [-1636.015] (-1628.887) * (-1616.540) (-1628.302) [-1632.197] (-1622.353) -- 8:47:04
      901000 -- [-1632.655] (-1627.975) (-1632.434) (-1630.145) * (-1614.039) (-1620.475) [-1635.277] (-1624.580) -- 8:46:46
      901500 -- (-1625.534) (-1634.669) [-1634.710] (-1634.905) * (-1609.204) (-1621.417) [-1634.196] (-1628.926) -- 8:47:23
      902000 -- [-1633.234] (-1624.759) (-1638.259) (-1632.019) * (-1611.974) (-1631.917) [-1632.766] (-1631.236) -- 8:47:05
      902500 -- (-1630.041) (-1626.892) [-1635.027] (-1634.779) * (-1616.940) (-1632.982) [-1632.825] (-1628.163) -- 8:46:47
      903000 -- (-1629.547) (-1642.830) [-1637.653] (-1632.301) * (-1619.364) [-1635.665] (-1632.616) (-1625.721) -- 8:47:23
      903500 -- (-1637.435) (-1633.218) [-1636.930] (-1640.245) * (-1621.380) (-1637.472) [-1631.425] (-1622.259) -- 8:47:06
      904000 -- (-1638.544) (-1631.313) [-1637.376] (-1637.030) * (-1633.403) (-1638.881) [-1637.312] (-1622.813) -- 8:46:48
      904500 -- (-1645.289) (-1622.479) [-1632.036] (-1626.125) * (-1621.769) (-1630.135) [-1632.806] (-1625.915) -- 8:47:24
      905000 -- (-1646.812) (-1625.056) [-1631.518] (-1625.044) * (-1631.007) (-1627.569) [-1631.697] (-1614.663) -- 8:47:06

      Average standard deviation of split frequencies: 0.061721

      905500 -- (-1653.522) (-1635.058) [-1630.001] (-1633.660) * (-1618.792) (-1626.609) [-1631.796] (-1620.081) -- 8:46:49
      906000 -- [-1650.106] (-1637.749) (-1632.423) (-1637.816) * (-1636.430) (-1619.280) [-1634.939] (-1625.729) -- 8:47:25
      906500 -- [-1642.646] (-1628.652) (-1627.887) (-1647.678) * (-1633.361) [-1623.852] (-1637.235) (-1626.989) -- 8:47:07
      907000 -- (-1637.059) (-1631.680) [-1631.747] (-1640.566) * (-1612.532) [-1621.887] (-1637.989) (-1632.352) -- 8:46:50
      907500 -- (-1646.645) (-1638.188) [-1633.504] (-1634.909) * (-1614.696) [-1623.012] (-1642.896) (-1629.650) -- 8:47:26
      908000 -- (-1642.856) (-1637.547) [-1633.436] (-1632.567) * (-1620.019) (-1627.989) [-1639.922] (-1636.903) -- 8:47:08
      908500 -- (-1644.532) (-1631.235) [-1630.052] (-1629.855) * (-1608.368) (-1638.887) [-1640.404] (-1632.642) -- 8:46:50
      909000 -- (-1654.364) (-1634.809) [-1632.542] (-1631.966) * (-1613.838) (-1625.626) [-1640.652] (-1635.653) -- 8:47:27
      909500 -- (-1635.935) (-1629.134) [-1630.288] (-1643.154) * (-1621.791) (-1627.104) [-1639.230] (-1631.811) -- 8:47:09
      910000 -- (-1653.457) (-1626.711) [-1636.094] (-1646.272) * (-1623.338) (-1624.382) [-1642.777] (-1637.061) -- 8:46:51

      Average standard deviation of split frequencies: 0.061490

      910500 -- (-1644.412) (-1632.352) [-1638.267] (-1633.850) * (-1623.273) (-1623.781) [-1639.020] (-1624.315) -- 8:47:28
      911000 -- (-1640.924) (-1637.025) [-1627.012] (-1627.999) * (-1624.543) (-1626.236) [-1639.100] (-1623.041) -- 8:47:10
      911500 -- (-1639.405) (-1634.781) [-1625.242] (-1636.647) * (-1623.944) (-1627.815) [-1638.247] (-1628.282) -- 8:46:52
      912000 -- (-1638.826) (-1633.108) [-1626.560] (-1642.096) * (-1627.020) (-1632.394) [-1639.135] (-1625.789) -- 8:47:28
      912500 -- (-1631.542) (-1636.166) [-1625.150] (-1636.072) * (-1624.841) (-1631.815) [-1644.685] (-1625.875) -- 8:47:11
      913000 -- [-1632.461] (-1638.779) (-1628.593) (-1631.051) * (-1634.711) (-1637.915) [-1655.402] (-1623.554) -- 8:46:53
      913500 -- (-1628.106) (-1633.804) [-1631.241] (-1624.909) * (-1622.864) (-1639.081) [-1652.467] (-1628.721) -- 8:46:35
      914000 -- (-1625.852) (-1623.322) [-1632.639] (-1625.085) * (-1618.366) [-1637.147] (-1644.650) (-1624.026) -- 8:47:12
      914500 -- (-1629.629) (-1626.158) [-1634.873] (-1619.504) * (-1632.829) (-1633.967) [-1640.572] (-1635.895) -- 8:46:54
      915000 -- (-1629.586) (-1627.510) [-1628.121] (-1625.382) * (-1624.245) (-1645.597) [-1647.103] (-1629.440) -- 8:46:36

      Average standard deviation of split frequencies: 0.061258

      915500 -- [-1623.706] (-1626.611) (-1630.630) (-1627.731) * (-1633.395) (-1642.867) [-1646.091] (-1640.300) -- 8:47:12
      916000 -- (-1620.242) (-1630.372) [-1629.472] (-1617.083) * (-1630.817) (-1644.525) [-1644.821] (-1635.893) -- 8:46:55
      916500 -- (-1635.474) (-1632.045) [-1642.862] (-1619.959) * (-1631.444) (-1647.430) [-1642.458] (-1628.220) -- 8:46:37
      917000 -- (-1633.801) (-1632.736) (-1636.298) [-1621.250] * (-1628.571) [-1648.926] (-1639.608) (-1630.951) -- 8:47:13
      917500 -- (-1633.881) (-1627.719) [-1636.500] (-1614.026) * (-1640.767) (-1638.588) [-1633.218] (-1637.518) -- 8:46:56
      918000 -- (-1638.983) (-1630.187) (-1635.438) [-1621.949] * (-1626.549) (-1632.986) [-1641.296] (-1623.780) -- 8:46:38
      918500 -- (-1633.553) (-1622.811) (-1631.192) [-1616.409] * (-1628.599) (-1641.175) [-1643.306] (-1623.400) -- 8:47:14
      919000 -- (-1632.698) (-1628.914) [-1625.982] (-1614.141) * (-1631.069) [-1636.656] (-1633.199) (-1625.931) -- 8:46:56
      919500 -- (-1636.433) (-1631.352) [-1630.869] (-1614.836) * (-1623.024) (-1638.452) [-1638.805] (-1624.605) -- 8:46:39
      920000 -- (-1627.926) (-1633.306) [-1635.303] (-1615.382) * (-1627.481) (-1630.544) [-1641.950] (-1623.009) -- 8:47:15

      Average standard deviation of split frequencies: 0.061264

      920500 -- (-1640.213) (-1644.664) [-1626.871] (-1621.199) * (-1624.261) (-1628.656) [-1640.296] (-1619.254) -- 8:46:57
      921000 -- (-1634.433) (-1633.345) [-1630.463] (-1627.496) * (-1617.072) (-1628.595) [-1646.354] (-1616.528) -- 8:46:40
      921500 -- (-1628.118) (-1641.278) [-1626.955] (-1623.595) * (-1621.535) [-1633.062] (-1650.317) (-1620.570) -- 8:47:16
      922000 -- (-1631.667) (-1637.339) [-1635.638] (-1624.340) * (-1624.642) [-1625.323] (-1647.635) (-1621.295) -- 8:46:58
      922500 -- (-1626.113) (-1645.529) [-1636.557] (-1623.489) * (-1626.426) (-1629.948) [-1647.179] (-1624.744) -- 8:46:41
      923000 -- [-1633.118] (-1635.664) (-1629.135) (-1619.746) * (-1632.146) [-1627.479] (-1644.797) (-1625.088) -- 8:47:16
      923500 -- (-1633.874) (-1629.493) [-1626.211] (-1622.553) * (-1638.474) [-1624.381] (-1641.275) (-1614.832) -- 8:46:59
      924000 -- (-1619.572) (-1637.909) [-1633.272] (-1620.289) * (-1624.085) (-1624.463) [-1645.657] (-1621.515) -- 8:46:41
      924500 -- [-1624.032] (-1626.748) (-1635.839) (-1618.702) * (-1637.140) (-1636.042) (-1643.062) [-1621.772] -- 8:47:17
      925000 -- [-1620.270] (-1633.141) (-1627.476) (-1622.224) * (-1639.088) (-1629.625) [-1644.037] (-1624.048) -- 8:47:00

      Average standard deviation of split frequencies: 0.060919

      925500 -- [-1619.696] (-1627.477) (-1638.854) (-1626.233) * (-1631.893) (-1628.008) [-1639.999] (-1616.129) -- 8:46:42
      926000 -- [-1614.741] (-1621.294) (-1638.521) (-1633.303) * (-1624.614) (-1625.957) (-1642.498) [-1624.017] -- 8:47:18
      926500 -- (-1621.893) (-1619.759) [-1632.172] (-1631.681) * (-1629.149) (-1633.074) [-1637.235] (-1625.229) -- 8:47:01
      927000 -- (-1620.601) (-1619.246) [-1635.454] (-1628.233) * (-1625.637) (-1630.566) [-1646.446] (-1618.840) -- 8:46:43
      927500 -- [-1620.527] (-1619.233) (-1640.292) (-1634.580) * (-1629.337) (-1642.257) [-1651.787] (-1618.337) -- 8:46:26
      928000 -- (-1620.640) (-1623.716) [-1642.667] (-1644.006) * (-1631.620) (-1636.759) [-1638.438] (-1611.517) -- 8:47:01
      928500 -- (-1631.242) (-1616.844) [-1647.759] (-1644.148) * (-1627.479) (-1634.340) [-1643.642] (-1614.863) -- 8:46:44
      929000 -- [-1625.890] (-1615.112) (-1635.230) (-1641.258) * (-1621.987) (-1632.408) [-1647.222] (-1606.539) -- 8:46:27
      929500 -- [-1627.058] (-1614.054) (-1636.691) (-1638.372) * (-1627.707) (-1632.324) [-1650.184] (-1618.099) -- 8:47:02
      930000 -- (-1620.710) (-1614.402) [-1635.127] (-1633.798) * (-1618.916) (-1638.789) [-1648.272] (-1619.825) -- 8:46:45

      Average standard deviation of split frequencies: 0.060893

      930500 -- (-1613.908) (-1626.797) [-1631.996] (-1643.594) * (-1630.065) (-1634.151) [-1643.767] (-1621.151) -- 8:46:27
      931000 -- (-1618.610) (-1626.981) [-1632.739] (-1646.890) * (-1629.910) (-1636.264) [-1641.088] (-1616.801) -- 8:47:03
      931500 -- (-1619.666) (-1634.791) [-1627.644] (-1657.384) * (-1637.126) (-1641.148) [-1628.924] (-1617.176) -- 8:46:46
      932000 -- (-1616.958) (-1638.959) [-1631.250] (-1653.976) * (-1635.643) (-1638.807) [-1634.831] (-1611.680) -- 8:46:28
      932500 -- (-1618.840) (-1624.106) [-1625.652] (-1651.132) * (-1629.370) (-1631.295) [-1629.546] (-1619.683) -- 8:47:04
      933000 -- (-1613.094) (-1625.787) [-1634.821] (-1647.797) * (-1627.590) (-1630.565) [-1628.240] (-1603.733) -- 8:46:46
      933500 -- (-1627.577) (-1635.973) [-1639.602] (-1639.082) * (-1625.848) (-1623.644) (-1624.992) [-1607.286] -- 8:46:29
      934000 -- (-1627.325) (-1631.231) [-1633.651] (-1638.821) * (-1623.821) (-1624.194) [-1631.070] (-1605.774) -- 8:47:04
      934500 -- (-1618.363) (-1631.141) (-1636.431) [-1632.344] * (-1627.112) (-1626.037) [-1634.071] (-1611.522) -- 8:46:47
      935000 -- (-1627.280) (-1627.951) (-1640.992) [-1633.129] * (-1629.627) (-1631.198) [-1629.146] (-1608.998) -- 8:46:30

      Average standard deviation of split frequencies: 0.060764

      935500 -- (-1630.815) (-1627.996) [-1635.759] (-1634.473) * (-1647.158) (-1639.527) [-1631.224] (-1615.723) -- 8:47:05
      936000 -- [-1621.165] (-1631.829) (-1633.495) (-1640.124) * (-1644.145) (-1632.687) (-1632.097) [-1614.080] -- 8:46:48
      936500 -- [-1613.730] (-1628.025) (-1632.984) (-1627.187) * (-1637.059) (-1632.896) (-1634.941) [-1611.240] -- 8:46:31
      937000 -- (-1622.831) (-1627.122) (-1638.319) [-1634.562] * (-1624.136) (-1629.245) (-1636.085) [-1603.856] -- 8:47:06
      937500 -- (-1626.443) (-1631.285) [-1640.815] (-1632.481) * (-1627.042) (-1626.569) [-1634.460] (-1608.772) -- 8:46:49
      938000 -- [-1624.172] (-1631.336) (-1633.900) (-1622.570) * (-1629.166) (-1628.743) [-1634.129] (-1606.008) -- 8:46:32
      938500 -- [-1626.337] (-1629.907) (-1645.793) (-1622.451) * (-1623.199) (-1631.639) [-1639.573] (-1614.685) -- 8:47:07
      939000 -- (-1625.762) (-1631.928) [-1649.123] (-1621.820) * (-1634.303) (-1639.775) [-1640.605] (-1613.144) -- 8:46:50
      939500 -- (-1628.204) (-1640.260) [-1635.501] (-1621.050) * (-1623.417) (-1635.718) (-1635.002) [-1617.940] -- 8:46:32
      940000 -- (-1634.563) (-1652.562) (-1634.171) [-1631.481] * (-1618.304) (-1634.817) [-1630.095] (-1619.769) -- 8:47:08

      Average standard deviation of split frequencies: 0.060638

      940500 -- (-1638.137) (-1647.748) [-1648.201] (-1632.433) * (-1615.786) (-1631.246) [-1634.900] (-1622.208) -- 8:46:50
      941000 -- (-1646.528) (-1650.635) [-1640.937] (-1630.862) * (-1622.150) (-1626.823) [-1635.743] (-1628.424) -- 8:46:33
      941500 -- [-1633.962] (-1644.028) (-1629.097) (-1627.475) * (-1621.984) (-1617.970) [-1636.876] (-1618.279) -- 8:46:16
      942000 -- [-1640.691] (-1651.981) (-1632.301) (-1626.160) * (-1618.258) (-1613.440) [-1631.818] (-1616.184) -- 8:46:51
      942500 -- (-1628.080) (-1634.406) [-1628.777] (-1629.411) * (-1621.216) (-1617.051) [-1632.308] (-1617.379) -- 8:46:34
      943000 -- [-1627.880] (-1632.114) (-1639.833) (-1631.967) * (-1632.543) (-1619.543) [-1628.430] (-1617.985) -- 8:47:09
      943500 -- (-1619.387) (-1629.867) [-1638.353] (-1644.990) * (-1633.143) (-1620.116) (-1642.728) [-1616.744] -- 8:46:52
      944000 -- (-1622.561) (-1633.647) [-1637.299] (-1644.268) * (-1626.715) (-1627.713) [-1644.237] (-1611.541) -- 8:46:35
      944500 -- (-1617.317) (-1641.029) [-1631.997] (-1644.978) * (-1622.648) (-1618.115) [-1642.753] (-1615.707) -- 8:46:18
      945000 -- (-1615.512) (-1632.896) [-1630.189] (-1647.393) * (-1620.050) (-1614.874) [-1634.245] (-1619.217) -- 8:46:53

      Average standard deviation of split frequencies: 0.060238

      945500 -- (-1612.733) (-1629.639) [-1637.639] (-1630.274) * (-1618.176) (-1624.750) [-1633.177] (-1628.168) -- 8:46:36
      946000 -- [-1612.113] (-1628.995) (-1633.814) (-1631.293) * (-1621.815) (-1617.135) [-1634.800] (-1623.270) -- 8:46:19
      946500 -- (-1615.015) (-1626.038) [-1634.205] (-1622.020) * (-1622.508) (-1619.217) [-1634.701] (-1627.513) -- 8:46:53
      947000 -- [-1614.568] (-1635.422) (-1632.811) (-1620.974) * (-1619.330) (-1621.837) [-1633.591] (-1628.845) -- 8:46:36
      947500 -- (-1611.120) (-1648.661) [-1636.309] (-1629.020) * (-1630.625) (-1618.927) [-1632.887] (-1628.639) -- 8:46:19
      948000 -- (-1613.810) (-1641.023) [-1635.981] (-1635.351) * (-1624.969) (-1622.241) [-1644.074] (-1636.418) -- 8:46:54
      948500 -- (-1617.923) (-1626.605) [-1637.166] (-1637.076) * (-1624.211) (-1629.092) [-1640.632] (-1629.166) -- 8:46:37
      949000 -- (-1618.683) (-1630.553) [-1638.106] (-1644.217) * (-1630.280) (-1621.678) [-1631.431] (-1628.322) -- 8:46:20
      949500 -- [-1618.273] (-1636.326) (-1639.253) (-1641.485) * (-1635.645) (-1623.319) [-1631.587] (-1622.511) -- 8:46:55
      950000 -- [-1621.959] (-1634.386) (-1638.517) (-1644.653) * (-1634.749) (-1626.060) [-1631.357] (-1615.122) -- 8:46:38

      Average standard deviation of split frequencies: 0.060289

      950500 -- (-1620.744) (-1638.663) [-1636.161] (-1645.729) * (-1622.687) (-1619.844) [-1630.345] (-1612.610) -- 8:46:21
      951000 -- (-1619.617) (-1636.240) [-1635.110] (-1649.884) * (-1636.383) (-1616.056) [-1641.948] (-1609.797) -- 8:46:56
      951500 -- (-1610.430) (-1626.962) [-1636.804] (-1646.571) * (-1627.346) (-1615.568) [-1636.261] (-1615.860) -- 8:46:39
      952000 -- [-1612.534] (-1621.441) (-1635.771) (-1644.687) * (-1630.630) (-1622.594) (-1630.113) [-1623.374] -- 8:46:22
      952500 -- [-1612.350] (-1624.740) (-1627.316) (-1642.419) * (-1625.035) (-1621.515) [-1636.838] (-1613.185) -- 8:46:56
      953000 -- (-1613.481) (-1630.188) (-1625.171) [-1644.976] * (-1623.258) (-1617.439) [-1636.458] (-1613.761) -- 8:46:40
      953500 -- [-1607.752] (-1630.398) (-1634.903) (-1643.867) * (-1632.659) (-1619.875) (-1649.816) [-1613.245] -- 8:46:23
      954000 -- (-1609.200) (-1629.082) [-1631.725] (-1642.879) * (-1628.552) (-1628.722) (-1637.449) [-1617.381] -- 8:46:57
      954500 -- [-1612.656] (-1626.686) (-1637.302) (-1647.249) * (-1627.022) (-1617.519) [-1638.037] (-1613.659) -- 8:46:40
      955000 -- [-1604.406] (-1632.134) (-1631.502) (-1647.235) * (-1621.095) (-1621.544) [-1634.913] (-1612.665) -- 8:46:23

      Average standard deviation of split frequencies: 0.060586

      955500 -- [-1611.907] (-1631.576) (-1635.494) (-1646.675) * (-1626.398) (-1622.732) (-1635.154) [-1609.792] -- 8:46:58
      956000 -- (-1616.911) (-1636.816) [-1649.295] (-1644.409) * (-1623.981) (-1614.452) [-1635.886] (-1621.318) -- 8:46:41
      956500 -- (-1616.636) (-1631.879) [-1630.118] (-1646.426) * (-1622.828) (-1608.155) [-1635.234] (-1613.556) -- 8:46:24
      957000 -- [-1615.625] (-1638.975) (-1622.304) (-1638.337) * (-1625.241) (-1622.667) [-1639.439] (-1606.677) -- 8:46:59
      957500 -- (-1615.448) (-1639.623) [-1621.793] (-1652.136) * (-1622.654) (-1626.006) [-1645.424] (-1608.839) -- 8:46:42
      958000 -- (-1614.323) (-1642.850) [-1624.887] (-1646.255) * (-1621.083) (-1621.806) [-1636.667] (-1612.142) -- 8:46:25
      958500 -- [-1615.853] (-1644.034) (-1629.409) (-1656.965) * (-1625.310) (-1626.808) [-1635.880] (-1618.553) -- 8:46:08
      959000 -- [-1621.903] (-1644.318) (-1636.852) (-1650.406) * (-1628.226) (-1620.318) [-1635.626] (-1615.989) -- 8:46:43
      959500 -- [-1616.190] (-1643.969) (-1635.202) (-1647.085) * (-1629.978) (-1623.708) [-1634.810] (-1621.119) -- 8:46:26
      960000 -- (-1620.174) (-1652.642) [-1633.057] (-1639.835) * (-1622.065) (-1620.856) [-1626.542] (-1624.900) -- 8:46:09

      Average standard deviation of split frequencies: 0.061016

      960500 -- [-1612.907] (-1648.160) (-1640.616) (-1653.341) * (-1618.590) (-1612.123) [-1630.367] (-1609.425) -- 8:46:43
      961000 -- [-1615.774] (-1638.460) (-1634.595) (-1652.970) * (-1624.560) (-1621.937) [-1626.407] (-1613.096) -- 8:46:27
      961500 -- [-1620.566] (-1646.440) (-1638.911) (-1648.847) * (-1618.337) (-1619.336) [-1622.833] (-1614.848) -- 8:46:10
      962000 -- (-1621.632) (-1637.034) [-1640.463] (-1653.132) * (-1617.268) (-1624.291) [-1624.485] (-1620.883) -- 8:46:44
      962500 -- (-1625.098) (-1633.356) [-1638.358] (-1648.032) * (-1631.822) (-1619.369) [-1625.481] (-1622.647) -- 8:46:27
      963000 -- (-1626.040) (-1636.806) [-1639.958] (-1642.198) * (-1626.332) (-1627.416) [-1636.128] (-1616.685) -- 8:46:11
      963500 -- (-1624.667) (-1632.675) [-1641.437] (-1641.172) * (-1629.773) (-1625.203) [-1631.447] (-1623.816) -- 8:46:45
      964000 -- (-1629.429) (-1643.831) [-1639.968] (-1650.986) * (-1629.253) (-1628.068) [-1627.102] (-1628.433) -- 8:46:28
      964500 -- (-1623.233) (-1644.582) [-1642.129] (-1644.017) * (-1629.373) (-1622.858) [-1628.421] (-1619.492) -- 8:46:11
      965000 -- (-1614.644) (-1629.608) [-1640.807] (-1650.626) * (-1634.521) (-1623.910) (-1628.992) [-1619.056] -- 8:46:45

      Average standard deviation of split frequencies: 0.060840

      965500 -- [-1623.348] (-1630.075) (-1637.640) (-1657.045) * (-1627.733) (-1617.261) [-1631.380] (-1626.424) -- 8:46:29
      966000 -- (-1622.269) (-1630.256) [-1637.660] (-1653.382) * (-1634.033) (-1618.206) [-1632.247] (-1633.644) -- 8:46:12
      966500 -- (-1614.136) (-1643.299) [-1645.505] (-1648.521) * (-1622.254) (-1616.425) [-1632.239] (-1623.801) -- 8:46:46
      967000 -- (-1615.786) (-1627.875) [-1645.053] (-1640.538) * (-1621.687) (-1622.386) (-1632.619) [-1614.949] -- 8:46:30
      967500 -- (-1613.446) (-1628.018) [-1643.147] (-1647.694) * (-1619.026) (-1628.269) [-1629.951] (-1610.955) -- 8:46:13
      968000 -- (-1621.111) (-1639.830) [-1648.885] (-1649.540) * (-1621.660) (-1627.232) [-1639.679] (-1618.404) -- 8:46:47
      968500 -- (-1624.170) (-1641.924) [-1642.110] (-1644.793) * (-1621.882) (-1616.376) [-1638.604] (-1621.642) -- 8:46:30
      969000 -- (-1631.931) (-1631.644) [-1642.366] (-1640.963) * (-1621.866) (-1609.261) (-1640.946) [-1624.963] -- 8:46:14
      969500 -- (-1633.914) (-1637.841) [-1633.289] (-1645.822) * (-1620.185) (-1610.332) (-1644.650) [-1622.295] -- 8:45:57
      970000 -- (-1627.261) (-1636.923) [-1636.732] (-1644.626) * (-1624.446) [-1616.309] (-1643.951) (-1624.081) -- 8:46:31

      Average standard deviation of split frequencies: 0.060428

      970500 -- (-1643.377) (-1637.619) (-1641.814) [-1648.932] * (-1633.695) (-1616.663) [-1641.775] (-1621.714) -- 8:46:14
      971000 -- (-1632.786) (-1626.280) (-1643.751) [-1648.826] * (-1627.450) (-1614.626) [-1642.123] (-1621.507) -- 8:45:58
      971500 -- (-1628.519) (-1630.881) [-1635.066] (-1649.943) * (-1617.702) (-1613.004) [-1641.547] (-1623.909) -- 8:46:32
      972000 -- (-1619.267) (-1641.440) (-1639.804) [-1646.337] * (-1621.682) (-1621.053) [-1637.787] (-1625.452) -- 8:46:15
      972500 -- (-1626.758) (-1644.984) [-1637.219] (-1645.857) * (-1618.695) (-1616.396) [-1639.401] (-1630.222) -- 8:45:59
      973000 -- (-1622.347) (-1647.255) [-1644.340] (-1649.028) * (-1623.543) (-1606.772) [-1648.673] (-1628.540) -- 8:46:32
      973500 -- (-1625.866) (-1648.430) [-1637.795] (-1646.383) * (-1617.639) (-1613.221) (-1647.030) [-1620.987] -- 8:46:16
      974000 -- (-1631.887) (-1644.057) (-1649.136) [-1643.069] * (-1613.554) [-1610.032] (-1648.011) (-1629.839) -- 8:45:59
      974500 -- (-1627.495) (-1644.671) (-1651.412) [-1643.539] * (-1620.218) [-1611.434] (-1641.864) (-1619.343) -- 8:46:33
      975000 -- (-1639.508) (-1643.008) (-1644.587) [-1645.678] * (-1615.412) (-1609.932) [-1637.194] (-1611.210) -- 8:46:17

      Average standard deviation of split frequencies: 0.059955

      975500 -- [-1632.041] (-1645.846) (-1647.639) (-1642.967) * (-1615.592) (-1616.993) [-1638.466] (-1619.878) -- 8:46:00
      976000 -- (-1629.821) (-1642.475) [-1642.765] (-1628.138) * (-1615.493) (-1617.441) [-1638.327] (-1618.360) -- 8:46:34
      976500 -- (-1636.664) (-1647.473) (-1646.147) [-1636.301] * (-1620.956) (-1617.065) [-1638.474] (-1616.091) -- 8:46:17
      977000 -- (-1639.336) (-1644.557) (-1640.260) [-1635.809] * (-1626.249) (-1626.608) [-1647.590] (-1607.028) -- 8:46:01
      977500 -- (-1635.883) (-1638.048) (-1641.503) [-1638.405] * (-1630.150) [-1624.023] (-1631.771) (-1619.628) -- 8:46:35
      978000 -- (-1622.668) (-1643.775) (-1631.109) [-1637.644] * (-1621.650) (-1613.595) [-1626.020] (-1620.933) -- 8:46:18
      978500 -- (-1631.113) (-1646.275) (-1639.954) [-1643.515] * (-1624.872) (-1617.691) [-1631.761] (-1628.613) -- 8:46:02
      979000 -- (-1623.668) (-1647.855) [-1640.383] (-1635.579) * (-1625.971) (-1618.249) [-1627.424] (-1621.979) -- 8:46:35
      979500 -- (-1626.023) (-1644.115) [-1631.308] (-1628.941) * (-1622.285) (-1611.445) (-1634.588) [-1616.623] -- 8:46:19
      980000 -- (-1632.833) (-1637.263) [-1638.549] (-1632.661) * (-1624.931) (-1623.840) [-1629.833] (-1612.711) -- 8:46:02

      Average standard deviation of split frequencies: 0.059867

      980500 -- (-1629.357) (-1638.400) [-1637.831] (-1632.331) * (-1614.640) (-1627.056) [-1624.451] (-1617.377) -- 8:46:36
      981000 -- (-1635.397) (-1643.210) [-1636.137] (-1632.236) * (-1620.910) (-1628.679) [-1628.771] (-1618.951) -- 8:46:20
      981500 -- (-1638.615) (-1640.519) [-1636.573] (-1628.713) * (-1618.020) (-1626.203) [-1635.857] (-1619.252) -- 8:46:03
      982000 -- (-1635.074) (-1642.790) [-1640.246] (-1633.237) * (-1614.831) (-1625.984) [-1636.852] (-1628.151) -- 8:45:47
      982500 -- (-1639.988) (-1636.518) [-1632.074] (-1628.164) * (-1615.913) (-1621.550) [-1635.270] (-1634.710) -- 8:46:20
      983000 -- (-1632.131) (-1643.121) [-1634.832] (-1642.234) * (-1615.232) (-1627.958) [-1639.398] (-1635.060) -- 8:46:04
      983500 -- (-1630.389) (-1637.751) [-1629.534] (-1632.783) * (-1619.205) (-1625.860) [-1634.871] (-1637.094) -- 8:45:47
      984000 -- (-1631.713) (-1645.665) (-1635.481) [-1632.753] * (-1615.909) (-1621.576) [-1625.680] (-1629.352) -- 8:46:21
      984500 -- (-1638.737) (-1642.820) [-1636.288] (-1632.414) * (-1613.755) (-1622.361) (-1627.532) [-1631.731] -- 8:46:05
      985000 -- (-1636.757) (-1640.566) [-1634.272] (-1631.567) * (-1610.443) (-1621.821) [-1620.627] (-1640.426) -- 8:45:48

      Average standard deviation of split frequencies: 0.059496

      985500 -- (-1636.853) (-1641.028) [-1630.509] (-1631.721) * (-1616.093) (-1625.210) (-1624.595) [-1630.029] -- 8:46:22
      986000 -- (-1640.896) (-1651.230) [-1636.918] (-1637.486) * (-1625.259) (-1628.398) [-1624.036] (-1633.869) -- 8:46:05
      986500 -- (-1632.999) (-1643.233) [-1645.546] (-1633.657) * (-1630.704) (-1636.004) [-1631.698] (-1628.560) -- 8:45:49
      987000 -- (-1631.140) (-1646.714) (-1638.533) [-1634.012] * (-1635.265) (-1631.586) [-1631.522] (-1631.893) -- 8:46:22
      987500 -- (-1631.151) (-1645.897) [-1633.677] (-1627.709) * (-1632.592) (-1628.394) [-1628.246] (-1629.559) -- 8:46:06
      988000 -- (-1637.806) (-1647.245) (-1629.889) [-1627.788] * (-1633.307) (-1618.126) [-1635.610] (-1627.538) -- 8:45:50
      988500 -- (-1636.370) (-1640.212) (-1628.825) [-1628.902] * (-1628.015) (-1620.932) [-1638.305] (-1628.771) -- 8:46:23
      989000 -- (-1629.778) (-1642.889) [-1630.123] (-1634.796) * (-1632.035) (-1625.051) [-1632.670] (-1627.525) -- 8:46:07
      989500 -- (-1618.035) (-1636.049) [-1631.190] (-1635.714) * (-1625.184) (-1633.691) [-1629.170] (-1628.636) -- 8:45:50
      990000 -- (-1626.054) (-1640.445) [-1631.715] (-1633.418) * (-1625.542) [-1627.258] (-1621.031) (-1628.751) -- 8:46:24

      Average standard deviation of split frequencies: 0.058903

      990500 -- (-1622.436) (-1644.667) (-1625.560) [-1639.770] * (-1628.353) (-1625.793) [-1622.932] (-1621.971) -- 8:46:07
      991000 -- (-1619.594) (-1639.599) [-1628.534] (-1636.924) * (-1629.033) (-1632.932) [-1626.522] (-1622.643) -- 8:45:51
      991500 -- (-1615.661) (-1628.002) [-1627.087] (-1636.947) * (-1626.108) (-1626.825) [-1623.971] (-1624.907) -- 8:45:35
      992000 -- (-1620.951) (-1638.376) [-1626.638] (-1633.595) * (-1622.766) (-1636.731) [-1631.503] (-1626.250) -- 8:46:08
      992500 -- (-1625.287) (-1650.775) [-1626.954] (-1640.458) * (-1618.052) (-1628.313) [-1631.668] (-1627.828) -- 8:45:52
      993000 -- (-1626.536) (-1650.590) [-1626.171] (-1630.388) * (-1623.726) (-1624.833) [-1627.135] (-1629.165) -- 8:45:36
      993500 -- (-1625.727) (-1640.976) [-1624.980] (-1637.142) * (-1618.297) (-1624.288) [-1622.874] (-1626.767) -- 8:46:09
      994000 -- (-1630.044) (-1631.143) [-1631.014] (-1640.311) * (-1613.842) (-1626.853) [-1622.221] (-1620.461) -- 8:45:53
      994500 -- (-1619.781) (-1637.294) (-1625.121) [-1635.984] * (-1623.715) (-1620.080) [-1626.671] (-1621.483) -- 8:45:36
      995000 -- (-1615.674) (-1634.677) [-1634.455] (-1642.427) * (-1623.438) (-1626.545) (-1627.611) [-1629.936] -- 8:46:10

      Average standard deviation of split frequencies: 0.058619

      995500 -- (-1625.021) (-1638.129) [-1620.413] (-1647.818) * (-1624.933) [-1620.062] (-1632.074) (-1618.876) -- 8:45:53
      996000 -- (-1630.735) (-1635.383) [-1628.321] (-1647.643) * (-1620.992) (-1616.742) (-1630.690) [-1614.894] -- 8:45:37
      996500 -- (-1636.250) (-1636.376) [-1621.571] (-1644.292) * (-1627.118) (-1617.635) [-1635.111] (-1613.577) -- 8:46:10
      997000 -- [-1622.066] (-1652.356) (-1629.881) (-1643.612) * (-1623.064) (-1614.943) (-1634.977) [-1615.632] -- 8:45:54
      997500 -- (-1624.949) (-1645.519) [-1631.686] (-1634.990) * (-1616.150) (-1614.913) [-1640.911] (-1614.321) -- 8:45:38
      998000 -- [-1618.569] (-1646.224) (-1627.451) (-1629.677) * (-1616.009) (-1622.577) [-1640.515] (-1620.553) -- 8:46:11
      998500 -- (-1625.813) (-1641.832) (-1631.791) [-1628.613] * (-1620.480) (-1626.246) (-1645.102) [-1616.432] -- 8:45:55
      999000 -- (-1630.664) (-1635.089) [-1629.939] (-1637.895) * (-1623.669) (-1620.985) (-1652.522) [-1614.618] -- 8:45:39
      999500 -- (-1629.273) (-1636.457) (-1625.028) [-1630.895] * (-1617.266) (-1621.772) [-1640.211] (-1618.843) -- 8:46:12
      1000000 -- (-1631.003) (-1627.567) [-1627.678] (-1630.998) * (-1622.214) [-1615.662] (-1638.681) (-1617.199) -- 8:45:56

      Average standard deviation of split frequencies: 0.058152

      1000500 -- (-1625.010) (-1627.637) [-1629.912] (-1632.373) * (-1641.615) (-1615.429) [-1634.881] (-1627.318) -- 8:45:39
      1001000 -- (-1615.377) (-1624.572) (-1629.890) [-1637.510] * (-1631.679) (-1620.221) [-1631.618] (-1624.143) -- 8:46:12
      1001500 -- (-1621.821) (-1634.624) [-1626.403] (-1636.316) * (-1641.885) (-1608.606) (-1641.394) [-1626.645] -- 8:45:56
      1002000 -- (-1616.694) (-1629.995) [-1627.543] (-1639.646) * (-1640.487) [-1615.063] (-1642.022) (-1627.911) -- 8:45:40
      1002500 -- (-1622.882) (-1627.531) [-1623.591] (-1637.506) * (-1636.552) (-1613.397) (-1644.134) [-1621.497] -- 8:46:13
      1003000 -- (-1628.717) (-1624.884) [-1629.461] (-1640.114) * (-1635.283) (-1620.844) [-1637.552] (-1636.280) -- 8:45:57
      1003500 -- (-1626.372) (-1637.510) [-1629.575] (-1642.063) * (-1630.294) (-1632.420) [-1637.896] (-1628.785) -- 8:45:41
      1004000 -- (-1623.908) (-1643.602) [-1627.868] (-1642.256) * (-1625.403) (-1633.577) [-1641.582] (-1626.704) -- 8:46:14
      1004500 -- (-1618.530) (-1645.348) [-1630.686] (-1647.291) * (-1627.071) (-1627.329) [-1641.871] (-1619.802) -- 8:45:58
      1005000 -- (-1619.667) (-1646.886) [-1625.155] (-1645.849) * (-1621.590) (-1627.267) [-1643.848] (-1614.728) -- 8:45:42

      Average standard deviation of split frequencies: 0.057589

      1005500 -- (-1628.940) (-1639.645) [-1626.600] (-1641.225) * (-1617.903) [-1628.985] (-1641.302) (-1617.449) -- 8:46:14
      1006000 -- (-1626.597) (-1638.970) [-1627.180] (-1637.052) * (-1618.640) (-1628.420) [-1637.156] (-1623.696) -- 8:45:58
      1006500 -- (-1632.277) (-1646.172) [-1624.585] (-1640.402) * (-1623.079) (-1620.902) [-1638.411] (-1619.180) -- 8:45:42
      1007000 -- (-1625.493) (-1642.349) [-1627.357] (-1640.188) * (-1621.051) (-1633.796) [-1646.391] (-1627.153) -- 8:45:26
      1007500 -- (-1620.242) (-1640.503) [-1633.113] (-1643.516) * (-1616.607) (-1640.646) [-1643.741] (-1619.875) -- 8:45:59
      1008000 -- (-1622.536) (-1648.950) [-1635.015] (-1641.056) * (-1631.039) [-1639.607] (-1638.539) (-1612.846) -- 8:45:43
      1008500 -- (-1620.949) (-1649.488) (-1635.608) [-1640.880] * (-1620.498) (-1635.130) [-1632.534] (-1616.548) -- 8:45:27
      1009000 -- (-1629.097) (-1648.695) [-1634.531] (-1641.447) * (-1624.845) [-1634.910] (-1638.013) (-1620.407) -- 8:46:00
      1009500 -- (-1627.802) (-1652.459) [-1633.899] (-1646.488) * (-1622.590) [-1627.259] (-1634.117) (-1612.082) -- 8:45:44
      1010000 -- (-1640.929) (-1657.589) [-1631.212] (-1645.920) * (-1620.315) (-1629.230) (-1635.156) [-1609.947] -- 8:45:28

      Average standard deviation of split frequencies: 0.057246

      1010500 -- (-1626.486) (-1659.932) [-1633.705] (-1643.662) * (-1618.441) [-1624.485] (-1642.474) (-1620.299) -- 8:46:00
      1011000 -- (-1623.006) (-1658.763) [-1635.507] (-1639.713) * (-1628.016) [-1625.700] (-1640.005) (-1616.034) -- 8:45:44
      1011500 -- (-1632.807) (-1661.938) [-1631.192] (-1638.024) * (-1627.212) [-1619.293] (-1639.860) (-1611.128) -- 8:45:28
      1012000 -- (-1636.590) (-1649.915) [-1626.938] (-1633.362) * (-1621.567) (-1616.184) (-1638.772) [-1609.762] -- 8:46:01
      1012500 -- (-1625.484) (-1652.831) [-1635.874] (-1639.017) * (-1630.020) [-1620.954] (-1641.128) (-1612.192) -- 8:45:45
      1013000 -- (-1621.297) (-1658.359) [-1638.983] (-1640.512) * (-1628.439) [-1618.040] (-1636.745) (-1615.333) -- 8:45:29
      1013500 -- (-1625.614) (-1652.275) [-1636.596] (-1640.886) * (-1627.641) [-1621.164] (-1634.583) (-1613.903) -- 8:46:02
      1014000 -- (-1626.311) (-1651.205) [-1633.541] (-1640.972) * (-1631.726) [-1619.608] (-1639.797) (-1608.898) -- 8:45:46
      1014500 -- [-1620.610] (-1648.582) (-1637.869) (-1644.585) * (-1613.299) (-1637.693) [-1646.574] (-1609.259) -- 8:45:30
      1015000 -- (-1627.488) (-1650.389) [-1640.822] (-1635.351) * (-1614.361) (-1632.409) (-1646.673) [-1615.375] -- 8:46:02

      Average standard deviation of split frequencies: 0.056904

      1015500 -- (-1626.716) (-1655.044) [-1641.920] (-1637.500) * (-1624.607) [-1633.805] (-1644.009) (-1614.748) -- 8:45:46
      1016000 -- (-1632.397) (-1652.396) [-1634.130] (-1641.967) * (-1619.542) [-1624.429] (-1641.753) (-1620.228) -- 8:45:31
      1016500 -- (-1637.409) (-1650.172) [-1633.512] (-1643.297) * (-1626.611) (-1626.954) (-1641.697) [-1612.436] -- 8:46:03
      1017000 -- (-1621.966) (-1641.505) (-1636.211) [-1645.173] * (-1623.256) [-1621.206] (-1638.199) (-1614.457) -- 8:45:47
      1017500 -- [-1613.194] (-1629.220) (-1633.583) (-1648.537) * (-1631.279) (-1621.466) (-1644.098) [-1613.530] -- 8:45:31
      1018000 -- [-1628.867] (-1632.434) (-1643.780) (-1650.686) * (-1630.760) (-1621.217) (-1637.031) [-1612.199] -- 8:46:04
      1018500 -- [-1616.197] (-1644.522) (-1635.027) (-1647.501) * (-1630.698) (-1624.044) (-1635.490) [-1616.632] -- 8:45:48
      1019000 -- (-1618.197) (-1632.082) [-1637.347] (-1644.051) * (-1624.383) [-1628.112] (-1635.241) (-1608.251) -- 8:45:32
      1019500 -- (-1617.500) (-1637.025) [-1632.909] (-1649.772) * (-1628.901) [-1626.731] (-1639.258) (-1613.795) -- 8:46:04
      1020000 -- (-1621.492) (-1636.883) [-1636.725] (-1644.664) * (-1627.004) (-1627.114) [-1638.692] (-1615.730) -- 8:45:48

      Average standard deviation of split frequencies: 0.056284

      1020500 -- (-1630.521) (-1639.101) (-1636.917) [-1648.248] * (-1640.285) (-1627.385) (-1636.938) [-1608.368] -- 8:45:33
      1021000 -- (-1625.579) (-1635.196) (-1630.738) [-1643.618] * (-1638.306) (-1636.529) [-1634.682] (-1610.760) -- 8:46:05
      1021500 -- (-1628.165) (-1640.681) [-1635.445] (-1644.086) * (-1635.407) (-1620.138) [-1628.632] (-1598.351) -- 8:45:49
      1022000 -- (-1627.433) (-1627.947) [-1629.113] (-1641.484) * (-1636.524) (-1628.819) [-1625.600] (-1603.027) -- 8:45:33
      1022500 -- (-1622.117) (-1630.897) (-1636.862) [-1641.478] * (-1641.143) (-1629.113) [-1620.601] (-1609.117) -- 8:45:18
      1023000 -- (-1626.765) (-1640.475) [-1637.210] (-1643.421) * (-1639.660) (-1632.718) [-1624.823] (-1609.822) -- 8:45:50
      1023500 -- (-1629.251) (-1633.447) [-1639.772] (-1650.702) * (-1632.338) [-1634.038] (-1629.762) (-1601.047) -- 8:45:34
      1024000 -- (-1628.359) (-1635.774) [-1640.982] (-1633.071) * (-1642.879) (-1627.883) [-1628.305] (-1606.799) -- 8:45:18
      1024500 -- (-1627.544) (-1628.804) [-1632.143] (-1637.583) * (-1635.322) (-1630.238) [-1624.778] (-1609.717) -- 8:45:50
      1025000 -- (-1631.777) (-1629.902) [-1638.541] (-1636.074) * (-1636.562) (-1639.945) [-1627.358] (-1620.285) -- 8:45:35

      Average standard deviation of split frequencies: 0.056467

      1025500 -- [-1630.105] (-1628.114) (-1645.460) (-1637.210) * (-1643.486) (-1640.851) [-1623.406] (-1612.862) -- 8:45:19
      1026000 -- [-1631.169] (-1639.758) (-1641.928) (-1637.069) * (-1634.060) (-1622.687) [-1625.362] (-1614.006) -- 8:45:51
      1026500 -- [-1637.529] (-1642.158) (-1641.300) (-1631.378) * (-1628.724) (-1624.557) [-1624.752] (-1618.075) -- 8:45:35
      1027000 -- (-1638.815) (-1642.614) (-1625.844) [-1633.527] * (-1630.205) (-1620.778) [-1627.160] (-1605.924) -- 8:45:20
      1027500 -- [-1638.570] (-1646.856) (-1626.479) (-1643.788) * (-1632.684) (-1620.314) [-1635.051] (-1615.691) -- 8:45:52
      1028000 -- (-1640.655) (-1647.019) (-1621.289) [-1649.701] * (-1634.705) (-1620.625) [-1629.189] (-1604.981) -- 8:45:36
      1028500 -- (-1640.662) (-1640.892) (-1620.752) [-1647.159] * (-1643.349) (-1620.519) [-1637.550] (-1606.662) -- 8:45:20
      1029000 -- [-1636.900] (-1637.443) (-1633.522) (-1651.979) * (-1634.632) (-1620.416) [-1632.930] (-1607.656) -- 8:45:52
      1029500 -- (-1639.314) (-1633.047) (-1633.521) [-1646.362] * (-1634.276) (-1619.031) (-1630.035) [-1614.243] -- 8:45:37
      1030000 -- [-1643.130] (-1635.331) (-1637.719) (-1641.555) * (-1633.116) (-1625.721) [-1628.315] (-1612.598) -- 8:45:21

      Average standard deviation of split frequencies: 0.056494

      1030500 -- (-1646.474) (-1629.242) [-1628.678] (-1649.131) * (-1633.161) (-1622.577) [-1632.083] (-1604.767) -- 8:45:05
      1031000 -- (-1626.467) (-1632.738) [-1632.574] (-1652.777) * (-1633.190) (-1622.025) [-1633.163] (-1609.487) -- 8:45:37
      1031500 -- (-1635.482) [-1624.876] (-1632.428) (-1647.519) * (-1638.716) (-1627.341) (-1634.149) [-1612.032] -- 8:45:22
      1032000 -- (-1630.399) (-1627.035) [-1632.222] (-1640.634) * (-1633.719) (-1620.759) (-1631.563) [-1615.063] -- 8:45:06
      1032500 -- [-1630.702] (-1634.846) (-1633.839) (-1636.245) * (-1635.538) (-1623.047) [-1627.746] (-1609.280) -- 8:45:38
      1033000 -- (-1639.989) (-1626.549) [-1633.689] (-1635.629) * (-1638.836) (-1623.781) [-1630.740] (-1613.495) -- 8:45:22
      1033500 -- (-1641.289) [-1626.898] (-1631.441) (-1637.152) * (-1639.065) (-1624.092) [-1639.326] (-1613.214) -- 8:45:07
      1034000 -- (-1627.794) (-1629.085) [-1627.883] (-1628.518) * (-1629.526) (-1630.404) [-1634.047] (-1613.743) -- 8:45:39
      1034500 -- (-1633.048) [-1635.075] (-1630.411) (-1633.122) * (-1633.372) [-1628.013] (-1636.435) (-1619.444) -- 8:45:23
      1035000 -- (-1633.216) (-1646.332) [-1626.743] (-1634.590) * (-1639.400) (-1628.609) [-1634.039] (-1624.123) -- 8:45:07

      Average standard deviation of split frequencies: 0.056377

      1035500 -- (-1629.161) (-1644.402) [-1632.971] (-1636.082) * (-1630.410) (-1637.108) [-1632.509] (-1623.929) -- 8:45:39
      1036000 -- (-1631.024) (-1642.815) [-1628.867] (-1636.974) * (-1631.333) [-1624.332] (-1636.979) (-1620.349) -- 8:45:24
      1036500 -- (-1627.569) (-1640.335) [-1639.518] (-1629.379) * (-1632.232) (-1618.091) [-1642.364] (-1613.643) -- 8:45:08
      1037000 -- (-1620.390) (-1640.578) [-1631.046] (-1630.868) * (-1633.267) (-1619.117) [-1636.186] (-1610.527) -- 8:45:40
      1037500 -- (-1620.797) (-1639.703) [-1632.146] (-1628.453) * (-1632.493) [-1627.148] (-1642.002) (-1608.861) -- 8:45:24
      1038000 -- (-1616.018) (-1641.326) [-1642.173] (-1632.550) * (-1639.230) (-1621.303) (-1635.495) [-1612.008] -- 8:45:09
      1038500 -- (-1628.870) (-1635.985) (-1656.180) [-1629.222] * (-1637.459) (-1620.130) [-1645.398] (-1612.288) -- 8:44:53
      1039000 -- (-1630.155) (-1639.739) [-1641.103] (-1632.448) * (-1632.300) (-1623.948) [-1644.912] (-1613.711) -- 8:45:25
      1039500 -- (-1625.376) (-1634.236) [-1630.499] (-1638.502) * (-1636.631) (-1642.032) [-1646.536] (-1609.012) -- 8:45:09
      1040000 -- (-1625.706) (-1642.078) [-1638.857] (-1633.164) * (-1640.249) (-1639.188) [-1649.039] (-1617.305) -- 8:44:54

      Average standard deviation of split frequencies: 0.055830

      1040500 -- (-1614.981) (-1639.702) [-1634.996] (-1637.620) * (-1639.897) (-1644.125) [-1637.690] (-1611.437) -- 8:45:26
      1041000 -- (-1623.591) (-1641.636) [-1633.906] (-1636.943) * (-1652.189) (-1645.722) [-1636.352] (-1613.623) -- 8:45:10
      1041500 -- (-1635.221) (-1647.166) [-1629.892] (-1632.578) * (-1638.551) (-1645.502) [-1635.759] (-1614.315) -- 8:44:55
      1042000 -- (-1625.292) (-1649.981) [-1638.640] (-1632.179) * (-1644.974) (-1652.108) [-1634.291] (-1613.888) -- 8:45:26
      1042500 -- (-1637.859) (-1640.561) [-1636.601] (-1634.202) * (-1629.579) (-1648.858) [-1638.238] (-1610.650) -- 8:45:11
      1043000 -- (-1617.545) (-1639.631) [-1639.956] (-1632.428) * (-1626.758) (-1642.664) [-1633.590] (-1614.683) -- 8:44:55
      1043500 -- (-1629.558) (-1644.211) [-1639.161] (-1632.118) * (-1634.940) (-1643.257) [-1634.118] (-1616.546) -- 8:45:27
      1044000 -- (-1632.782) (-1640.855) [-1632.066] (-1630.389) * (-1624.087) (-1641.378) [-1637.567] (-1620.613) -- 8:45:11
      1044500 -- (-1635.473) (-1629.426) [-1629.997] (-1632.547) * (-1627.292) [-1648.120] (-1636.744) (-1617.746) -- 8:44:56
      1045000 -- (-1625.380) (-1635.361) [-1636.366] (-1642.033) * (-1634.215) (-1649.119) [-1637.518] (-1619.069) -- 8:45:27

      Average standard deviation of split frequencies: 0.054644

      1045500 -- (-1624.802) (-1629.496) [-1645.477] (-1635.564) * (-1626.041) (-1639.259) [-1633.599] (-1623.980) -- 8:45:12
      1046000 -- (-1626.542) (-1631.676) [-1651.762] (-1629.400) * (-1634.279) [-1622.590] (-1637.873) (-1618.786) -- 8:44:57
      1046500 -- (-1628.587) [-1627.593] (-1644.731) (-1630.965) * (-1622.507) (-1624.013) [-1637.825] (-1625.660) -- 8:45:28
      1047000 -- (-1628.046) (-1636.942) [-1642.335] (-1630.205) * (-1622.120) (-1622.661) [-1634.139] (-1614.870) -- 8:45:13
      1047500 -- (-1620.043) (-1635.545) (-1644.056) [-1633.674] * (-1622.667) (-1622.379) [-1635.736] (-1606.417) -- 8:44:57
      1048000 -- (-1625.957) (-1638.685) (-1650.976) [-1629.305] * (-1622.705) (-1628.009) [-1636.095] (-1615.828) -- 8:45:29
      1048500 -- (-1625.813) (-1641.851) [-1648.229] (-1632.395) * (-1620.637) (-1628.797) [-1639.287] (-1609.572) -- 8:45:13
      1049000 -- (-1618.218) (-1632.016) [-1661.903] (-1634.466) * (-1624.489) [-1634.194] (-1644.521) (-1611.982) -- 8:44:58
      1049500 -- (-1642.245) (-1637.294) (-1655.140) [-1632.135] * (-1624.928) (-1635.444) [-1637.372] (-1617.153) -- 8:44:43
      1050000 -- (-1633.311) (-1627.669) [-1648.699] (-1630.087) * (-1626.739) [-1633.453] (-1641.673) (-1617.722) -- 8:45:14

      Average standard deviation of split frequencies: 0.053930

      1050500 -- (-1626.736) (-1621.701) [-1645.454] (-1624.916) * (-1626.778) [-1627.282] (-1637.222) (-1633.840) -- 8:44:59
      1051000 -- (-1631.072) (-1633.513) [-1654.413] (-1633.653) * (-1650.828) (-1633.203) [-1637.804] (-1627.379) -- 8:44:43
      1051500 -- (-1635.896) (-1629.531) [-1651.325] (-1632.253) * (-1642.497) [-1624.297] (-1638.662) (-1620.706) -- 8:45:15
      1052000 -- (-1640.081) (-1634.790) [-1652.100] (-1637.185) * (-1627.051) (-1629.777) [-1638.513] (-1619.708) -- 8:44:59
      1052500 -- (-1635.482) (-1624.726) [-1650.196] (-1631.863) * (-1630.655) (-1620.943) [-1639.152] (-1622.599) -- 8:44:44
      1053000 -- (-1640.430) (-1629.371) [-1645.683] (-1631.982) * (-1638.226) (-1628.263) [-1637.523] (-1626.811) -- 8:45:15
      1053500 -- (-1643.181) (-1630.121) [-1645.927] (-1631.497) * (-1629.806) (-1624.861) [-1642.810] (-1626.177) -- 8:45:00
      1054000 -- (-1644.721) (-1635.165) [-1643.749] (-1637.587) * (-1627.307) [-1627.372] (-1646.016) (-1622.941) -- 8:44:45
      1054500 -- (-1640.842) (-1636.508) [-1647.313] (-1631.579) * (-1624.319) (-1635.622) [-1641.639] (-1624.633) -- 8:45:16
      1055000 -- (-1638.171) (-1635.003) [-1650.127] (-1636.633) * (-1626.863) [-1623.938] (-1639.023) (-1624.648) -- 8:45:01

      Average standard deviation of split frequencies: 0.053219

      1055500 -- (-1642.540) (-1636.114) [-1649.193] (-1626.802) * (-1619.611) [-1623.367] (-1631.921) (-1619.173) -- 8:44:45
      1056000 -- (-1638.745) (-1625.488) [-1653.855] (-1632.864) * (-1627.414) (-1626.877) (-1631.647) [-1620.731] -- 8:45:16
      1056500 -- (-1629.706) (-1634.616) [-1652.204] (-1627.476) * (-1621.715) (-1628.064) [-1630.403] (-1622.266) -- 8:45:01
      1057000 -- (-1632.206) (-1634.757) [-1654.286] (-1620.104) * [-1621.223] (-1626.619) (-1636.012) (-1625.295) -- 8:44:46
      1057500 -- (-1634.686) (-1633.822) [-1656.645] (-1623.408) * (-1628.534) (-1628.509) [-1632.310] (-1625.855) -- 8:45:17
      1058000 -- (-1635.576) (-1646.407) [-1658.026] (-1616.345) * (-1627.935) [-1623.713] (-1637.765) (-1628.026) -- 8:45:02
      1058500 -- (-1630.241) (-1640.422) [-1652.541] (-1623.063) * (-1632.530) [-1622.429] (-1634.693) (-1629.407) -- 8:44:47
      1059000 -- (-1629.386) (-1641.407) [-1653.481] (-1622.641) * (-1634.351) (-1621.724) [-1638.329] (-1621.138) -- 8:45:18
      1059500 -- (-1631.243) (-1637.281) [-1645.006] (-1626.382) * (-1644.287) [-1625.173] (-1637.883) (-1623.759) -- 8:45:02
      1060000 -- (-1631.358) (-1636.106) [-1642.162] (-1630.252) * (-1646.265) (-1625.578) [-1641.280] (-1629.584) -- 8:44:47

      Average standard deviation of split frequencies: 0.052444

      1060500 -- (-1623.486) (-1645.571) [-1643.699] (-1635.557) * (-1652.492) (-1619.798) [-1642.298] (-1625.011) -- 8:45:18
      1061000 -- (-1633.562) (-1641.530) [-1638.699] (-1631.770) * (-1644.988) (-1614.914) [-1632.503] (-1617.160) -- 8:45:03
      1061500 -- (-1638.036) (-1645.167) [-1637.867] (-1635.741) * (-1636.876) (-1631.621) [-1641.346] (-1625.889) -- 8:44:48
      1062000 -- (-1645.713) [-1640.110] (-1642.600) (-1637.672) * (-1636.363) (-1635.897) [-1634.758] (-1628.095) -- 8:44:33
      1062500 -- (-1645.926) (-1641.752) [-1645.714] (-1647.603) * (-1638.988) (-1643.082) [-1630.277] (-1624.183) -- 8:45:04
      1063000 -- (-1642.384) (-1642.659) [-1637.840] (-1637.738) * (-1642.298) (-1647.947) [-1634.207] (-1630.501) -- 8:44:49
      1063500 -- (-1636.114) (-1639.831) [-1631.288] (-1639.823) * (-1634.068) (-1645.561) [-1630.871] (-1625.439) -- 8:44:33
      1064000 -- (-1631.466) (-1644.942) [-1632.638] (-1644.481) * (-1629.469) (-1637.636) [-1632.842] (-1627.784) -- 8:45:04
      1064500 -- (-1632.980) (-1642.993) [-1629.887] (-1646.299) * (-1624.405) (-1637.303) (-1634.223) [-1626.707] -- 8:44:49
      1065000 -- (-1641.797) (-1642.757) [-1633.892] (-1631.625) * (-1623.576) (-1632.790) [-1629.979] (-1625.155) -- 8:44:34

      Average standard deviation of split frequencies: 0.051894

      1065500 -- [-1627.147] (-1638.393) (-1632.672) (-1628.551) * (-1630.551) (-1634.095) [-1629.761] (-1623.290) -- 8:45:05
      1066000 -- (-1629.020) (-1639.478) (-1635.011) [-1627.906] * (-1623.239) (-1640.429) [-1633.746] (-1621.434) -- 8:44:50
      1066500 -- (-1618.380) (-1648.993) [-1643.766] (-1623.695) * (-1622.642) (-1643.559) [-1629.696] (-1623.974) -- 8:44:35
      1067000 -- (-1626.529) (-1648.711) (-1643.679) [-1633.037] * (-1627.704) (-1647.833) [-1626.052] (-1627.758) -- 8:45:06
      1067500 -- [-1622.835] (-1651.927) (-1638.007) (-1614.686) * (-1618.821) (-1649.555) [-1624.897] (-1621.344) -- 8:44:50
      1068000 -- (-1628.689) (-1657.038) [-1643.947] (-1623.818) * [-1615.248] (-1644.828) (-1621.587) (-1615.788) -- 8:44:35
      1068500 -- (-1619.021) (-1656.988) [-1640.168] (-1627.777) * (-1628.545) (-1635.931) [-1621.254] (-1614.815) -- 8:45:06
      1069000 -- (-1621.975) (-1665.164) [-1642.400] (-1630.799) * (-1630.887) (-1635.946) [-1629.219] (-1628.209) -- 8:44:51
      1069500 -- (-1628.536) (-1661.665) [-1632.653] (-1625.367) * (-1633.727) (-1643.967) [-1624.767] (-1624.191) -- 8:44:36
      1070000 -- (-1617.546) (-1659.241) [-1629.148] (-1634.025) * [-1628.584] (-1627.673) (-1625.111) (-1627.590) -- 8:45:07

      Average standard deviation of split frequencies: 0.051279

      1070500 -- (-1619.576) (-1661.276) [-1631.115] (-1643.918) * (-1636.790) (-1630.003) [-1639.685] (-1625.194) -- 8:44:52
      1071000 -- (-1624.269) (-1658.744) [-1633.041] (-1641.207) * (-1626.708) (-1633.165) [-1642.030] (-1624.157) -- 8:44:37
      1071500 -- (-1633.708) (-1659.335) [-1629.004] (-1642.603) * (-1636.049) (-1632.082) [-1643.159] (-1620.602) -- 8:45:07
      1072000 -- (-1632.027) (-1650.794) [-1629.479] (-1629.871) * (-1628.921) (-1638.686) (-1637.103) [-1623.405] -- 8:44:52
      1072500 -- [-1635.040] (-1652.477) (-1638.900) (-1637.727) * [-1625.609] (-1644.364) (-1634.910) (-1629.808) -- 8:44:37
      1073000 -- (-1624.608) (-1639.838) (-1640.893) [-1636.254] * (-1634.315) (-1644.221) [-1634.899] (-1632.576) -- 8:45:08
      1073500 -- (-1624.072) (-1647.351) [-1637.525] (-1633.213) * (-1639.201) (-1657.061) (-1639.153) [-1620.045] -- 8:44:53
      1074000 -- (-1623.263) (-1648.446) [-1635.122] (-1627.233) * (-1639.806) (-1647.627) [-1638.128] (-1621.626) -- 8:44:38
      1074500 -- [-1620.926] (-1647.049) (-1636.977) (-1630.647) * (-1641.726) (-1644.372) (-1638.299) [-1614.061] -- 8:44:23
      1075000 -- [-1625.357] (-1641.570) (-1646.125) (-1630.482) * [-1627.678] (-1634.801) (-1638.997) (-1616.851) -- 8:44:54

      Average standard deviation of split frequencies: 0.050842

      1075500 -- (-1620.915) (-1639.508) (-1640.133) [-1635.604] * (-1637.074) (-1630.542) (-1631.322) [-1616.321] -- 8:44:39
      1076000 -- (-1628.111) (-1633.460) [-1640.715] (-1629.134) * (-1635.733) (-1630.702) [-1634.015] (-1617.617) -- 8:44:24
      1076500 -- (-1626.992) (-1641.011) [-1637.498] (-1635.784) * (-1632.656) [-1623.377] (-1641.665) (-1614.073) -- 8:44:54
      1077000 -- (-1630.561) (-1644.063) [-1642.345] (-1632.106) * (-1634.730) (-1636.426) [-1648.672] (-1625.031) -- 8:44:39
      1077500 -- (-1625.315) (-1640.793) (-1638.493) [-1631.447] * [-1632.248] (-1625.042) (-1647.153) (-1626.672) -- 8:44:24
      1078000 -- (-1633.323) (-1639.159) [-1637.669] (-1634.294) * [-1624.749] (-1628.936) (-1653.569) (-1634.399) -- 8:44:55
      1078500 -- (-1624.555) (-1650.984) [-1646.508] (-1634.952) * [-1626.435] (-1635.431) (-1649.146) (-1628.584) -- 8:44:40
      1079000 -- (-1624.393) (-1649.278) [-1644.127] (-1639.283) * (-1626.185) (-1633.880) [-1651.211] (-1621.235) -- 8:44:25
      1079500 -- (-1638.278) (-1654.654) (-1642.751) [-1642.100] * [-1629.692] (-1630.387) (-1653.185) (-1621.152) -- 8:44:55
      1080000 -- (-1645.800) (-1654.488) [-1634.315] (-1642.846) * (-1619.506) (-1631.920) (-1651.361) [-1623.594] -- 8:44:40

      Average standard deviation of split frequencies: 0.050463

      1080500 -- (-1641.048) (-1660.353) [-1640.917] (-1640.505) * (-1617.996) (-1639.119) [-1651.521] (-1628.932) -- 8:44:26
      1081000 -- (-1635.706) (-1654.259) (-1634.739) [-1638.013] * (-1622.175) (-1637.951) [-1651.477] (-1630.462) -- 8:44:56
      1081500 -- (-1637.132) (-1656.886) [-1632.809] (-1639.209) * (-1621.168) (-1639.029) [-1647.280] (-1638.613) -- 8:44:41
      1082000 -- (-1629.650) (-1659.109) [-1635.214] (-1648.917) * (-1620.404) (-1635.085) (-1642.228) [-1633.499] -- 8:44:26
      1082500 -- (-1631.745) [-1664.492] (-1633.297) (-1648.386) * (-1619.935) (-1634.328) [-1640.174] (-1626.223) -- 8:44:11
      1083000 -- (-1640.487) (-1668.210) [-1631.602] (-1652.874) * (-1619.875) (-1633.130) [-1635.324] (-1629.653) -- 8:44:42
      1083500 -- (-1633.818) (-1653.406) [-1627.852] (-1645.748) * (-1627.277) (-1629.477) [-1636.421] (-1629.687) -- 8:44:27
      1084000 -- (-1641.818) (-1658.655) [-1630.284] (-1651.687) * (-1627.893) (-1623.486) [-1637.464] (-1623.415) -- 8:44:12
      1084500 -- (-1636.577) (-1659.547) [-1629.056] (-1652.526) * (-1625.452) (-1622.046) [-1640.521] (-1629.500) -- 8:44:42
      1085000 -- (-1636.882) (-1659.607) [-1626.181] (-1649.506) * (-1615.057) (-1615.863) [-1649.962] (-1623.403) -- 8:44:27

      Average standard deviation of split frequencies: 0.049853

      1085500 -- (-1629.030) (-1658.243) [-1628.860] (-1637.289) * (-1626.636) (-1624.463) [-1648.486] (-1619.230) -- 8:44:13
      1086000 -- [-1628.428] (-1666.719) (-1628.847) (-1626.450) * (-1619.415) (-1626.631) (-1644.009) [-1619.355] -- 8:44:43
      1086500 -- (-1623.999) (-1660.212) [-1629.544] (-1625.323) * (-1618.326) (-1630.032) [-1643.273] (-1629.477) -- 8:44:28
      1087000 -- (-1624.710) (-1665.613) [-1632.034] (-1619.162) * (-1619.771) (-1628.745) [-1647.780] (-1620.765) -- 8:44:13
      1087500 -- (-1624.545) (-1661.518) [-1633.822] (-1619.129) * (-1619.368) (-1616.774) [-1647.880] (-1627.879) -- 8:44:43
      1088000 -- (-1633.680) (-1656.513) [-1633.733] (-1625.386) * (-1620.327) (-1623.979) [-1650.626] (-1635.189) -- 8:44:29
      1088500 -- (-1622.323) (-1664.434) [-1630.530] (-1625.534) * (-1618.663) (-1632.428) [-1638.161] (-1627.740) -- 8:44:14
      1089000 -- (-1622.785) (-1659.347) [-1632.707] (-1625.363) * (-1618.540) (-1636.519) [-1637.738] (-1627.462) -- 8:44:44
      1089500 -- (-1619.942) (-1658.755) [-1635.053] (-1635.299) * [-1617.333] (-1632.586) (-1640.061) (-1628.580) -- 8:44:29
      1090000 -- (-1619.692) (-1659.277) [-1635.814] (-1628.235) * (-1622.350) (-1631.297) [-1646.619] (-1625.765) -- 8:44:14

      Average standard deviation of split frequencies: 0.048980

      1090500 -- (-1618.199) [-1651.610] (-1628.589) (-1626.889) * (-1620.637) (-1628.494) [-1641.798] (-1621.138) -- 8:44:45
      1091000 -- (-1618.191) (-1652.503) [-1642.237] (-1629.937) * (-1614.203) [-1632.880] (-1637.742) (-1624.484) -- 8:44:30
      1091500 -- (-1617.641) [-1643.350] (-1638.591) (-1620.770) * (-1612.366) [-1629.660] (-1637.824) (-1632.217) -- 8:44:15
      1092000 -- [-1622.498] (-1645.254) (-1638.751) (-1625.848) * (-1613.773) (-1637.703) [-1634.925] (-1626.703) -- 8:44:00
      1092500 -- (-1625.164) (-1651.178) [-1637.391] (-1623.107) * (-1612.842) (-1638.098) [-1638.989] (-1625.063) -- 8:44:30
      1093000 -- [-1617.938] (-1653.153) (-1638.131) (-1636.500) * (-1611.023) [-1644.603] (-1639.025) (-1626.071) -- 8:44:16
      1093500 -- (-1615.380) (-1650.320) [-1626.548] (-1636.962) * (-1619.821) (-1630.880) [-1641.054] (-1629.051) -- 8:44:01
      1094000 -- (-1619.466) (-1645.099) [-1630.609] (-1633.539) * (-1620.001) (-1635.572) [-1641.061] (-1619.731) -- 8:44:31
      1094500 -- (-1614.145) (-1644.966) [-1626.158] (-1629.214) * (-1625.807) [-1633.062] (-1641.819) (-1613.700) -- 8:44:16
      1095000 -- [-1614.353] (-1644.990) (-1624.887) (-1630.187) * (-1624.672) (-1626.216) [-1645.070] (-1605.965) -- 8:44:02

      Average standard deviation of split frequencies: 0.048326

      1095500 -- (-1615.192) (-1646.644) [-1619.151] (-1634.489) * (-1628.542) (-1635.672) [-1636.146] (-1619.373) -- 8:44:32
      1096000 -- (-1610.961) (-1642.695) [-1625.480] (-1627.101) * (-1633.602) (-1634.642) [-1641.396] (-1622.298) -- 8:44:17
      1096500 -- (-1617.212) (-1651.399) [-1618.386] (-1628.746) * (-1631.035) (-1631.191) [-1643.430] (-1623.767) -- 8:44:02
      1097000 -- [-1622.402] (-1651.309) (-1629.992) (-1635.821) * (-1637.810) (-1630.210) (-1639.959) [-1620.127] -- 8:44:32
      1097500 -- (-1629.980) (-1649.535) [-1635.962] (-1626.395) * (-1641.410) (-1628.125) [-1644.006] (-1617.166) -- 8:44:18
      1098000 -- (-1628.542) (-1646.707) [-1639.943] (-1629.155) * (-1630.737) (-1628.982) [-1655.432] (-1614.149) -- 8:44:03
      1098500 -- (-1629.100) (-1638.699) [-1629.800] (-1630.775) * (-1625.041) (-1644.549) [-1651.885] (-1619.529) -- 8:44:33
      1099000 -- (-1616.977) (-1641.686) [-1629.310] (-1630.641) * (-1626.717) (-1646.858) [-1638.482] (-1621.421) -- 8:44:18
      1099500 -- (-1620.038) [-1639.600] (-1638.007) (-1629.774) * (-1631.775) (-1632.887) [-1635.080] (-1617.459) -- 8:44:03
      1100000 -- (-1620.933) (-1647.899) [-1627.342] (-1624.353) * (-1626.264) (-1637.811) [-1636.042] (-1615.163) -- 8:44:33

      Average standard deviation of split frequencies: 0.047344

      1100500 -- (-1620.929) [-1653.038] (-1639.315) (-1633.553) * (-1632.145) (-1629.758) [-1635.750] (-1617.109) -- 8:44:19
      1101000 -- [-1619.534] (-1644.178) (-1642.798) (-1641.802) * (-1637.238) (-1631.485) [-1630.362] (-1617.039) -- 8:44:04
      1101500 -- [-1618.195] (-1649.574) (-1651.975) (-1636.710) * (-1617.559) (-1627.844) [-1632.436] (-1631.155) -- 8:44:34
      1102000 -- (-1623.964) (-1650.333) [-1642.252] (-1636.881) * (-1615.960) (-1633.827) [-1639.166] (-1634.854) -- 8:44:19
      1102500 -- [-1626.055] (-1650.057) (-1639.818) (-1633.935) * (-1622.504) (-1636.383) [-1641.349] (-1630.272) -- 8:44:05
      1103000 -- (-1628.897) (-1652.020) (-1636.039) [-1640.496] * (-1624.020) (-1636.746) [-1645.067] (-1626.895) -- 8:43:50
      1103500 -- [-1632.444] (-1660.620) (-1634.850) (-1637.352) * (-1626.504) [-1632.280] (-1641.339) (-1634.922) -- 8:44:20
      1104000 -- [-1625.501] (-1655.197) (-1646.063) (-1642.063) * (-1623.667) (-1631.004) [-1641.521] (-1632.106) -- 8:44:05
      1104500 -- [-1623.246] (-1649.273) (-1635.298) (-1632.982) * (-1621.092) (-1634.775) [-1638.589] (-1625.719) -- 8:43:51
      1105000 -- (-1625.499) [-1641.412] (-1634.655) (-1639.154) * (-1623.865) (-1635.174) [-1639.408] (-1627.318) -- 8:44:20

      Average standard deviation of split frequencies: 0.047304

      1105500 -- [-1627.914] (-1655.661) (-1639.932) (-1631.540) * (-1632.426) [-1640.502] (-1639.082) (-1627.360) -- 8:44:06
      1106000 -- (-1629.292) [-1640.969] (-1643.532) (-1630.276) * (-1630.539) (-1636.411) [-1642.244] (-1621.974) -- 8:43:51
      1106500 -- (-1622.363) (-1649.947) (-1644.158) [-1632.572] * (-1618.689) (-1639.822) [-1642.994] (-1623.248) -- 8:44:21
      1107000 -- [-1624.312] (-1647.822) (-1637.542) (-1620.265) * (-1625.593) (-1641.167) [-1644.120] (-1618.098) -- 8:44:06
      1107500 -- (-1620.399) [-1640.230] (-1633.106) (-1625.795) * (-1624.991) [-1637.249] (-1645.776) (-1625.804) -- 8:43:52
      1108000 -- [-1618.616] (-1650.322) (-1633.173) (-1622.068) * (-1628.227) (-1637.329) [-1649.244] (-1621.719) -- 8:44:22
      1108500 -- (-1620.536) (-1648.012) [-1631.981] (-1645.339) * (-1636.745) (-1635.345) [-1641.172] (-1615.988) -- 8:44:07
      1109000 -- (-1628.054) (-1653.830) (-1627.517) [-1622.919] * (-1635.916) (-1640.261) [-1636.898] (-1620.855) -- 8:43:53
      1109500 -- (-1623.196) (-1646.007) (-1623.638) [-1628.298] * (-1646.320) (-1635.521) [-1638.652] (-1621.050) -- 8:44:22
      1110000 -- (-1627.497) (-1649.445) (-1625.935) [-1633.082] * (-1636.131) [-1634.250] (-1638.130) (-1622.820) -- 8:44:08

      Average standard deviation of split frequencies: 0.047357

      1110500 -- [-1622.968] (-1659.932) (-1626.867) (-1630.201) * (-1640.094) (-1635.367) [-1630.584] (-1623.360) -- 8:43:53
      1111000 -- (-1624.215) [-1654.783] (-1626.516) (-1635.781) * (-1640.953) (-1642.479) [-1642.621] (-1623.928) -- 8:44:23
      1111500 -- (-1625.256) (-1661.610) [-1622.030] (-1635.870) * (-1641.271) (-1637.760) [-1643.157] (-1610.783) -- 8:44:08
      1112000 -- (-1633.730) (-1655.963) [-1626.168] (-1642.021) * (-1635.991) [-1636.290] (-1638.131) (-1616.101) -- 8:43:54
      1112500 -- (-1638.860) [-1653.503] (-1631.014) (-1637.117) * (-1637.484) (-1632.689) [-1633.732] (-1620.702) -- 8:43:39
      1113000 -- [-1629.624] (-1647.893) (-1634.593) (-1637.326) * (-1631.199) (-1638.127) [-1630.449] (-1621.075) -- 8:44:09
      1113500 -- (-1634.499) [-1647.001] (-1640.080) (-1631.290) * (-1629.034) (-1637.355) (-1635.916) [-1616.239] -- 8:43:54
      1114000 -- (-1631.681) [-1660.310] (-1628.450) (-1628.853) * (-1623.876) (-1635.126) [-1626.541] (-1613.724) -- 8:43:40
      1114500 -- (-1629.035) (-1655.738) [-1627.671] (-1629.710) * (-1631.895) (-1630.351) [-1632.460] (-1617.352) -- 8:44:09
      1115000 -- [-1626.995] (-1648.839) (-1634.389) (-1641.150) * (-1635.870) (-1635.620) (-1634.445) [-1621.158] -- 8:43:55

      Average standard deviation of split frequencies: 0.047080

      1115500 -- (-1627.687) (-1647.465) [-1633.889] (-1636.019) * (-1634.211) (-1641.801) (-1634.853) [-1618.989] -- 8:43:41
      1116000 -- (-1631.084) [-1646.682] (-1637.803) (-1635.397) * (-1634.465) (-1638.049) [-1634.713] (-1612.913) -- 8:44:10
      1116500 -- [-1625.234] (-1655.720) (-1637.357) (-1626.244) * (-1630.217) (-1635.883) (-1629.082) [-1608.660] -- 8:43:56
      1117000 -- (-1623.099) (-1648.330) [-1645.913] (-1632.937) * (-1628.617) [-1627.625] (-1631.674) (-1616.019) -- 8:43:41
      1117500 -- [-1630.245] (-1642.498) (-1640.983) (-1624.854) * (-1620.166) (-1634.426) (-1639.904) [-1614.365] -- 8:44:11
      1118000 -- (-1623.474) (-1648.169) [-1637.194] (-1628.096) * (-1627.306) (-1633.732) (-1633.923) [-1613.250] -- 8:43:56
      1118500 -- [-1621.029] (-1642.901) (-1632.082) (-1629.021) * (-1627.679) (-1634.956) [-1628.169] (-1611.560) -- 8:43:42
      1119000 -- (-1629.782) (-1635.981) (-1628.703) [-1626.493] * (-1626.447) (-1636.572) (-1633.252) [-1612.539] -- 8:44:11
      1119500 -- (-1617.586) (-1645.228) (-1633.668) [-1624.787] * (-1617.391) (-1643.948) [-1633.094] (-1620.514) -- 8:43:57
      1120000 -- (-1615.851) (-1642.434) [-1630.278] (-1618.853) * (-1630.050) [-1644.954] (-1630.311) (-1626.460) -- 8:43:42

      Average standard deviation of split frequencies: 0.046963

      1120500 -- (-1621.821) (-1637.064) [-1632.440] (-1630.132) * (-1634.532) (-1638.234) (-1631.549) [-1621.457] -- 8:44:12
      1121000 -- (-1620.392) (-1640.361) [-1621.676] (-1632.231) * (-1632.926) (-1651.614) [-1632.140] (-1619.901) -- 8:43:57
      1121500 -- (-1621.377) (-1639.323) [-1623.301] (-1632.326) * (-1643.398) [-1639.919] (-1625.729) (-1619.077) -- 8:43:43
      1122000 -- (-1625.606) [-1643.178] (-1625.697) (-1637.323) * (-1639.817) (-1638.324) (-1632.186) [-1622.883] -- 8:44:12
      1122500 -- [-1619.062] (-1643.956) (-1616.091) (-1628.513) * (-1642.202) (-1637.045) [-1629.187] (-1611.601) -- 8:43:58
      1123000 -- (-1617.680) (-1646.383) (-1625.183) [-1621.139] * (-1628.106) [-1632.826] (-1630.451) (-1617.172) -- 8:43:44
      1123500 -- (-1625.881) (-1638.653) [-1625.776] (-1636.059) * (-1628.875) (-1627.875) [-1638.504] (-1617.716) -- 8:43:29
      1124000 -- (-1623.508) (-1635.091) [-1619.574] (-1630.596) * (-1627.635) (-1637.851) [-1643.787] (-1613.965) -- 8:43:58
      1124500 -- (-1633.819) (-1646.143) [-1618.750] (-1632.431) * (-1626.827) (-1638.410) (-1634.177) [-1620.833] -- 8:43:44
      1125000 -- (-1636.802) (-1642.360) [-1624.152] (-1627.426) * (-1625.052) (-1641.270) [-1643.963] (-1619.705) -- 8:43:30

      Average standard deviation of split frequencies: 0.046478

      1125500 -- (-1641.142) (-1642.893) [-1626.256] (-1623.207) * (-1615.848) (-1643.651) (-1650.452) [-1618.238] -- 8:43:59
      1126000 -- (-1628.629) (-1642.621) [-1618.377] (-1621.195) * (-1622.353) (-1641.720) (-1645.223) [-1616.414] -- 8:43:45
      1126500 -- (-1630.545) (-1641.353) [-1617.707] (-1627.127) * (-1634.547) (-1648.780) (-1650.777) [-1617.354] -- 8:43:30
      1127000 -- (-1633.134) (-1638.592) [-1621.632] (-1625.243) * (-1644.537) (-1633.079) [-1652.858] (-1624.520) -- 8:44:00
      1127500 -- (-1627.203) (-1643.892) [-1623.581] (-1627.872) * (-1637.854) (-1641.121) [-1643.117] (-1617.106) -- 8:43:45
      1128000 -- (-1633.297) (-1634.356) [-1619.743] (-1631.401) * (-1640.917) (-1645.018) [-1642.959] (-1621.852) -- 8:43:31
      1128500 -- (-1632.903) (-1637.020) [-1621.016] (-1628.273) * (-1638.780) (-1629.710) [-1654.563] (-1620.370) -- 8:44:00
      1129000 -- (-1638.694) (-1633.616) (-1617.997) [-1626.481] * (-1639.180) (-1635.178) [-1647.486] (-1625.680) -- 8:43:46
      1129500 -- (-1633.881) (-1637.508) [-1616.514] (-1630.208) * (-1645.994) [-1635.542] (-1647.647) (-1617.321) -- 8:43:32
      1130000 -- (-1625.389) (-1636.862) [-1621.005] (-1631.643) * (-1646.656) (-1631.168) [-1644.969] (-1623.602) -- 8:44:01

      Average standard deviation of split frequencies: 0.046095

      1130500 -- [-1627.389] (-1634.024) (-1631.955) (-1644.883) * (-1646.791) (-1640.551) [-1641.221] (-1626.779) -- 8:43:46
      1131000 -- (-1631.298) (-1637.262) [-1625.303] (-1634.619) * (-1644.997) (-1639.288) [-1653.778] (-1625.458) -- 8:43:32
      1131500 -- (-1641.943) [-1641.063] (-1625.621) (-1633.530) * (-1645.981) (-1630.193) [-1649.180] (-1624.304) -- 8:44:01
      1132000 -- (-1634.435) [-1645.001] (-1629.491) (-1634.479) * (-1645.893) (-1625.245) (-1651.123) [-1615.775] -- 8:43:47
      1132500 -- (-1631.014) (-1635.632) [-1616.966] (-1629.667) * (-1642.863) (-1631.715) (-1645.586) [-1620.608] -- 8:43:33
      1133000 -- (-1633.581) [-1635.470] (-1628.879) (-1636.662) * (-1634.191) (-1634.628) [-1646.520] (-1619.282) -- 8:44:02
      1133500 -- (-1636.057) [-1635.253] (-1627.950) (-1642.317) * (-1628.919) (-1635.784) [-1643.952] (-1613.067) -- 8:43:48
      1134000 -- (-1618.182) (-1640.776) [-1620.095] (-1641.673) * (-1625.109) (-1634.385) (-1647.141) [-1617.779] -- 8:43:33
      1134500 -- (-1624.206) (-1637.225) [-1622.535] (-1634.498) * (-1625.150) (-1636.732) (-1650.407) [-1618.405] -- 8:44:02
      1135000 -- (-1626.252) (-1639.776) [-1622.417] (-1636.348) * (-1629.281) (-1641.915) (-1646.848) [-1619.622] -- 8:43:48

      Average standard deviation of split frequencies: 0.045443

      1135500 -- (-1628.217) [-1644.886] (-1625.803) (-1632.589) * (-1639.062) (-1642.738) (-1643.663) [-1627.495] -- 8:43:34
      1136000 -- (-1630.885) [-1646.049] (-1623.179) (-1632.301) * (-1628.436) (-1644.495) (-1648.836) [-1620.242] -- 8:43:20
      1136500 -- (-1625.500) [-1638.074] (-1625.171) (-1637.776) * (-1616.095) (-1650.203) (-1638.198) [-1624.202] -- 8:43:49
      1137000 -- (-1630.788) [-1635.214] (-1627.165) (-1634.770) * (-1616.597) (-1656.635) (-1647.959) [-1618.847] -- 8:43:34
      1137500 -- (-1627.564) [-1638.962] (-1625.006) (-1632.945) * (-1618.410) (-1653.061) (-1640.375) [-1631.248] -- 8:43:20
      1138000 -- (-1621.674) (-1636.738) [-1622.270] (-1634.759) * (-1626.282) (-1654.468) (-1641.369) [-1632.603] -- 8:43:49
      1138500 -- (-1628.452) [-1632.475] (-1625.408) (-1640.292) * (-1630.001) (-1660.802) (-1645.237) [-1615.551] -- 8:43:35
      1139000 -- (-1623.425) [-1636.078] (-1626.530) (-1636.938) * (-1631.027) [-1662.444] (-1646.884) (-1610.894) -- 8:43:21
      1139500 -- (-1617.009) [-1640.372] (-1629.389) (-1642.506) * [-1614.539] (-1646.305) (-1649.453) (-1616.523) -- 8:43:50
      1140000 -- (-1622.578) [-1643.681] (-1624.269) (-1639.965) * (-1622.476) (-1657.020) (-1640.626) [-1613.057] -- 8:43:36

      Average standard deviation of split frequencies: 0.044948

      1140500 -- (-1625.605) (-1635.115) [-1626.742] (-1639.941) * (-1623.055) (-1646.682) [-1625.612] (-1619.561) -- 8:43:22
      1141000 -- (-1632.176) [-1644.677] (-1621.087) (-1633.713) * (-1616.574) (-1644.389) [-1632.778] (-1622.820) -- 8:43:50
      1141500 -- (-1625.072) (-1653.074) [-1622.749] (-1633.850) * [-1620.947] (-1639.610) (-1628.546) (-1634.088) -- 8:43:36
      1142000 -- (-1619.136) (-1651.179) (-1626.603) [-1628.718] * (-1620.803) (-1644.807) (-1631.270) [-1623.856] -- 8:43:22
      1142500 -- (-1619.713) [-1634.828] (-1627.140) (-1624.285) * (-1633.041) (-1642.775) [-1636.609] (-1624.886) -- 8:43:51
      1143000 -- (-1626.971) [-1641.610] (-1646.727) (-1632.545) * (-1639.211) (-1645.666) (-1637.726) [-1628.466] -- 8:43:37
      1143500 -- (-1626.174) (-1627.972) [-1649.322] (-1629.763) * (-1637.855) (-1654.669) [-1640.127] (-1636.689) -- 8:43:23
      1144000 -- (-1625.351) [-1631.356] (-1644.893) (-1638.896) * (-1628.291) (-1665.177) [-1653.664] (-1636.472) -- 8:43:51
      1144500 -- (-1633.462) [-1634.721] (-1633.596) (-1631.363) * (-1644.468) (-1664.460) [-1641.990] (-1627.258) -- 8:43:37
      1145000 -- (-1629.109) [-1637.144] (-1637.837) (-1635.411) * (-1643.592) (-1654.912) [-1638.087] (-1627.717) -- 8:43:23

      Average standard deviation of split frequencies: 0.044321

      1145500 -- (-1625.434) [-1632.373] (-1647.660) (-1629.066) * (-1640.460) [-1656.335] (-1642.768) (-1627.754) -- 8:43:09
      1146000 -- (-1618.246) [-1630.235] (-1647.251) (-1631.064) * (-1639.849) (-1662.535) [-1645.522] (-1637.244) -- 8:43:38
      1146500 -- (-1623.737) [-1629.370] (-1648.492) (-1622.264) * (-1628.842) (-1654.085) [-1644.624] (-1640.682) -- 8:43:24
      1147000 -- (-1626.216) [-1635.482] (-1643.709) (-1621.319) * (-1632.530) [-1644.936] (-1640.652) (-1642.733) -- 8:43:10
      1147500 -- (-1635.994) [-1634.825] (-1642.265) (-1612.429) * (-1631.517) [-1638.256] (-1637.328) (-1629.482) -- 8:43:38
      1148000 -- (-1626.854) [-1639.073] (-1647.657) (-1615.726) * (-1638.780) (-1643.683) [-1636.158] (-1632.774) -- 8:43:24
      1148500 -- (-1628.678) (-1645.275) [-1640.520] (-1633.573) * [-1636.500] (-1647.143) (-1632.743) (-1630.330) -- 8:43:10
      1149000 -- (-1620.600) (-1645.803) [-1642.785] (-1625.820) * (-1641.237) (-1641.826) [-1635.266] (-1629.988) -- 8:43:39
      1149500 -- (-1620.418) [-1639.637] (-1655.712) (-1618.612) * (-1641.136) (-1640.026) [-1644.759] (-1633.592) -- 8:43:25
      1150000 -- (-1621.513) [-1646.933] (-1637.412) (-1629.269) * (-1635.739) (-1645.415) [-1622.217] (-1638.830) -- 8:43:11

      Average standard deviation of split frequencies: 0.043648

      1150500 -- (-1614.966) [-1642.920] (-1642.982) (-1618.622) * (-1632.639) (-1643.377) [-1624.587] (-1641.029) -- 8:43:39
      1151000 -- (-1607.710) [-1647.166] (-1642.780) (-1618.226) * (-1635.396) (-1652.352) [-1624.591] (-1643.694) -- 8:43:25
      1151500 -- (-1612.604) [-1642.177] (-1635.845) (-1625.564) * (-1618.699) (-1648.966) [-1621.928] (-1641.040) -- 8:43:12
      1152000 -- (-1618.000) [-1644.634] (-1635.383) (-1632.392) * (-1621.766) (-1656.341) [-1625.992] (-1645.063) -- 8:43:40
      1152500 -- (-1616.729) [-1641.915] (-1634.458) (-1634.119) * (-1628.509) [-1652.664] (-1622.714) (-1639.310) -- 8:43:26
      1153000 -- (-1609.286) (-1644.576) (-1632.060) [-1635.410] * (-1630.188) (-1647.118) (-1635.888) [-1632.884] -- 8:43:12
      1153500 -- (-1615.904) [-1643.903] (-1639.194) (-1619.662) * (-1638.546) (-1647.252) (-1632.987) [-1626.209] -- 8:43:40
      1154000 -- [-1614.447] (-1651.960) (-1637.152) (-1624.179) * (-1633.735) (-1641.896) [-1636.088] (-1631.996) -- 8:43:27
      1154500 -- (-1616.777) [-1643.332] (-1633.687) (-1618.877) * (-1628.893) (-1641.560) (-1639.611) [-1624.395] -- 8:43:13
      1155000 -- (-1623.479) (-1645.182) [-1643.696] (-1615.955) * [-1628.532] (-1638.201) (-1639.502) (-1630.063) -- 8:43:41

      Average standard deviation of split frequencies: 0.043157

      1155500 -- (-1626.036) [-1639.755] (-1634.242) (-1612.858) * (-1620.337) (-1633.403) (-1636.782) [-1627.506] -- 8:43:27
      1156000 -- (-1622.166) [-1643.245] (-1625.244) (-1612.834) * (-1622.091) (-1646.237) (-1639.992) [-1626.885] -- 8:43:13
      1156500 -- (-1635.828) [-1642.623] (-1624.889) (-1615.125) * [-1627.145] (-1633.892) (-1648.625) (-1626.077) -- 8:43:42
      1157000 -- (-1632.471) [-1644.744] (-1621.336) (-1623.964) * (-1620.791) (-1634.550) (-1640.089) [-1622.520] -- 8:43:28
      1157500 -- (-1630.563) [-1640.636] (-1620.902) (-1618.601) * (-1625.362) (-1644.011) [-1640.071] (-1627.699) -- 8:43:14
      1158000 -- (-1628.685) (-1640.365) [-1624.763] (-1615.236) * [-1619.031] (-1632.596) (-1642.685) (-1636.268) -- 8:43:00
      1158500 -- (-1632.392) [-1634.637] (-1632.371) (-1620.119) * [-1627.229] (-1628.535) (-1643.602) (-1640.315) -- 8:43:28
      1159000 -- (-1620.068) (-1634.595) [-1630.596] (-1610.409) * [-1621.624] (-1628.210) (-1644.722) (-1643.989) -- 8:43:14
      1159500 -- (-1614.817) [-1640.192] (-1632.458) (-1612.923) * (-1628.923) (-1629.480) (-1647.048) [-1641.398] -- 8:43:00
      1160000 -- (-1624.855) (-1639.837) [-1634.393] (-1615.444) * [-1621.919] (-1622.754) (-1643.877) (-1632.386) -- 8:43:29

      Average standard deviation of split frequencies: 0.042708

      1160500 -- (-1618.869) (-1635.174) [-1631.112] (-1619.063) * (-1627.838) (-1633.014) (-1646.409) [-1619.690] -- 8:43:15
      1161000 -- (-1618.812) (-1638.931) [-1636.438] (-1617.028) * (-1630.646) (-1628.797) (-1661.342) [-1635.446] -- 8:43:01
      1161500 -- (-1628.514) (-1639.064) [-1632.516] (-1617.402) * [-1627.083] (-1634.215) (-1646.094) (-1630.152) -- 8:43:29
      1162000 -- (-1620.317) (-1637.643) [-1638.175] (-1611.739) * (-1625.809) (-1636.370) (-1652.223) [-1634.861] -- 8:43:15
      1162500 -- (-1633.176) [-1632.888] (-1644.755) (-1614.953) * (-1617.216) (-1629.837) [-1646.426] (-1632.983) -- 8:43:02
      1163000 -- (-1624.408) [-1639.503] (-1641.972) (-1610.793) * [-1618.122] (-1630.711) (-1654.661) (-1623.426) -- 8:43:30
      1163500 -- (-1619.308) (-1639.912) [-1640.982] (-1622.765) * (-1615.179) (-1636.659) (-1642.438) [-1627.127] -- 8:43:16
      1164000 -- (-1619.437) (-1641.283) [-1645.532] (-1621.697) * [-1624.370] (-1630.004) (-1648.155) (-1618.109) -- 8:43:02
      1164500 -- (-1621.290) (-1633.584) [-1646.220] (-1620.489) * (-1631.382) (-1643.375) (-1632.508) [-1626.204] -- 8:43:30
      1165000 -- (-1627.844) (-1643.696) [-1645.912] (-1619.857) * (-1634.444) (-1640.477) [-1632.786] (-1621.742) -- 8:43:16

      Average standard deviation of split frequencies: 0.042286

      1165500 -- (-1624.257) [-1635.859] (-1650.027) (-1617.673) * (-1644.500) (-1630.268) [-1633.757] (-1624.727) -- 8:43:03
      1166000 -- (-1622.976) (-1645.949) [-1651.874] (-1618.672) * (-1639.116) (-1635.407) [-1634.321] (-1613.540) -- 8:43:31
      1166500 -- (-1617.735) (-1634.198) [-1648.924] (-1620.177) * (-1642.125) (-1646.782) (-1638.329) [-1616.835] -- 8:43:17
      1167000 -- (-1619.137) [-1631.575] (-1648.663) (-1628.850) * (-1636.207) (-1640.995) [-1636.947] (-1626.606) -- 8:43:03
      1167500 -- (-1617.325) [-1643.212] (-1648.654) (-1611.394) * (-1637.947) (-1642.272) (-1637.791) [-1626.296] -- 8:42:49
      1168000 -- (-1624.107) [-1641.266] (-1649.636) (-1608.582) * (-1634.252) (-1645.098) [-1645.177] (-1624.897) -- 8:43:17
      1168500 -- (-1617.006) (-1640.968) [-1657.449] (-1612.755) * (-1638.859) (-1643.959) (-1641.725) [-1613.130] -- 8:43:04
      1169000 -- (-1615.678) [-1642.654] (-1656.905) (-1613.538) * (-1634.784) (-1640.610) [-1639.160] (-1606.706) -- 8:42:50
      1169500 -- (-1613.465) [-1640.853] (-1655.775) (-1614.669) * (-1624.934) (-1628.221) (-1640.797) [-1609.527] -- 8:43:18
      1170000 -- (-1622.419) (-1648.342) [-1645.970] (-1617.117) * (-1626.568) (-1642.437) (-1634.864) [-1606.977] -- 8:43:04

      Average standard deviation of split frequencies: 0.041783

      1170500 -- (-1621.904) (-1646.441) [-1645.688] (-1617.442) * (-1634.530) (-1644.916) (-1642.847) [-1608.980] -- 8:42:51
      1171000 -- (-1632.149) [-1644.841] (-1649.223) (-1616.132) * (-1634.556) (-1642.943) [-1640.353] (-1612.110) -- 8:43:19
      1171500 -- (-1633.557) [-1640.035] (-1646.263) (-1611.536) * (-1633.577) (-1642.283) [-1630.214] (-1611.516) -- 8:43:05
      1172000 -- (-1632.483) [-1638.835] (-1646.761) (-1608.399) * (-1635.582) (-1648.674) [-1622.337] (-1611.060) -- 8:42:51
      1172500 -- (-1628.614) [-1644.557] (-1644.885) (-1605.718) * (-1626.021) (-1644.347) [-1628.631] (-1621.036) -- 8:43:19
      1173000 -- (-1626.025) [-1651.585] (-1645.713) (-1605.955) * (-1627.319) (-1648.583) (-1629.215) [-1619.657] -- 8:43:05
      1173500 -- (-1628.949) [-1653.395] (-1646.021) (-1614.248) * (-1625.907) (-1643.011) [-1629.512] (-1622.795) -- 8:42:52
      1174000 -- (-1626.366) [-1645.227] (-1645.679) (-1607.565) * (-1629.125) (-1648.259) [-1640.554] (-1621.495) -- 8:43:20
      1174500 -- (-1626.092) (-1648.750) (-1636.094) [-1600.353] * (-1629.766) (-1644.787) [-1636.828] (-1622.327) -- 8:43:06
      1175000 -- (-1630.085) [-1645.663] (-1634.878) (-1602.028) * (-1627.640) (-1638.222) [-1643.360] (-1614.232) -- 8:42:52

      Average standard deviation of split frequencies: 0.041458

      1175500 -- (-1620.285) [-1645.487] (-1633.497) (-1609.230) * (-1622.176) (-1633.627) [-1637.720] (-1617.384) -- 8:42:38
      1176000 -- (-1623.037) [-1646.966] (-1633.586) (-1607.602) * (-1632.031) (-1635.968) [-1644.918] (-1624.681) -- 8:43:06
      1176500 -- (-1629.467) (-1647.711) [-1635.296] (-1609.498) * (-1618.604) (-1642.170) (-1643.699) [-1617.039] -- 8:42:53
      1177000 -- (-1626.884) (-1644.062) [-1631.150] (-1609.825) * (-1628.616) (-1641.260) [-1639.353] (-1620.586) -- 8:42:39
      1177500 -- (-1629.214) [-1638.627] (-1635.838) (-1610.599) * (-1622.051) (-1647.176) (-1633.528) [-1620.145] -- 8:43:07
      1178000 -- (-1623.024) [-1647.171] (-1650.325) (-1602.433) * (-1631.682) (-1651.504) [-1631.108] (-1610.196) -- 8:42:53
      1178500 -- (-1621.967) [-1642.184] (-1648.602) (-1611.044) * (-1631.369) (-1649.511) [-1633.507] (-1606.517) -- 8:42:40
      1179000 -- (-1616.353) [-1642.026] (-1644.524) (-1610.464) * (-1633.187) (-1648.163) [-1637.878] (-1604.565) -- 8:43:07
      1179500 -- (-1621.571) [-1637.743] (-1638.265) (-1609.635) * (-1617.456) (-1636.261) [-1629.080] (-1604.685) -- 8:42:54
      1180000 -- (-1620.414) (-1634.302) (-1635.032) [-1610.744] * (-1620.924) (-1635.750) (-1631.762) [-1612.081] -- 8:42:40

      Average standard deviation of split frequencies: 0.041071

      1180500 -- (-1619.330) (-1640.351) [-1639.022] (-1613.021) * (-1621.600) (-1635.567) [-1625.027] (-1617.903) -- 8:43:08
      1181000 -- (-1625.619) (-1643.059) [-1638.129] (-1607.201) * (-1623.777) (-1635.658) [-1630.323] (-1610.844) -- 8:42:54
      1181500 -- (-1627.584) (-1641.363) [-1645.500] (-1613.562) * (-1622.913) (-1632.902) [-1629.909] (-1616.938) -- 8:42:41
      1182000 -- (-1625.910) [-1645.242] (-1644.732) (-1612.232) * (-1623.879) (-1637.600) [-1631.157] (-1605.482) -- 8:43:08
      1182500 -- (-1624.967) [-1643.872] (-1645.334) (-1619.131) * (-1624.870) (-1642.237) [-1631.739] (-1608.853) -- 8:42:55
      1183000 -- (-1625.425) [-1641.936] (-1634.445) (-1618.605) * (-1630.619) (-1635.334) [-1633.482] (-1618.591) -- 8:42:41
      1183500 -- (-1629.303) [-1650.566] (-1632.910) (-1615.309) * (-1631.755) (-1638.100) [-1637.048] (-1617.544) -- 8:43:09
      1184000 -- (-1620.923) [-1640.500] (-1632.985) (-1621.295) * (-1628.847) (-1640.718) [-1638.807] (-1631.851) -- 8:42:55
      1184500 -- (-1627.213) [-1632.651] (-1637.146) (-1623.248) * (-1623.599) (-1637.517) [-1637.277] (-1618.110) -- 8:42:42
      1185000 -- (-1624.370) (-1646.919) [-1639.574] (-1616.875) * (-1625.330) (-1643.466) [-1639.053] (-1617.817) -- 8:43:09

      Average standard deviation of split frequencies: 0.040771

      1185500 -- (-1634.437) (-1642.429) [-1637.068] (-1611.944) * (-1629.682) (-1641.017) [-1631.268] (-1624.170) -- 8:42:56
      1186000 -- (-1623.947) [-1639.631] (-1638.095) (-1606.847) * (-1627.986) (-1636.935) [-1626.836] (-1619.304) -- 8:42:42
      1186500 -- (-1624.477) [-1644.030] (-1640.894) (-1611.322) * (-1623.419) (-1639.834) [-1633.378] (-1622.531) -- 8:42:29
      1187000 -- (-1623.812) [-1641.138] (-1637.516) (-1612.758) * (-1619.944) (-1638.819) [-1632.435] (-1632.599) -- 8:42:56
      1187500 -- (-1614.785) (-1647.611) (-1639.077) [-1610.372] * (-1621.002) [-1649.846] (-1632.713) (-1629.953) -- 8:42:43
      1188000 -- (-1616.226) [-1639.706] (-1640.668) (-1610.656) * (-1617.995) (-1637.109) [-1631.096] (-1618.902) -- 8:42:29
      1188500 -- (-1617.262) (-1642.576) [-1634.643] (-1623.503) * (-1641.761) (-1644.383) [-1627.341] (-1617.963) -- 8:42:57
      1189000 -- (-1615.553) (-1635.146) (-1641.096) [-1612.997] * (-1642.345) (-1647.998) [-1627.593] (-1621.296) -- 8:42:43
      1189500 -- (-1619.462) (-1640.652) (-1634.717) [-1616.924] * [-1632.622] (-1647.848) (-1629.248) (-1625.702) -- 8:42:30
      1190000 -- (-1618.126) (-1635.717) (-1635.317) [-1622.930] * (-1635.013) (-1650.765) [-1631.123] (-1624.353) -- 8:42:57

      Average standard deviation of split frequencies: 0.040404

      1190500 -- (-1614.318) [-1643.710] (-1637.423) (-1617.793) * (-1642.908) (-1647.830) [-1631.425] (-1623.772) -- 8:42:44
      1191000 -- (-1614.224) (-1632.365) (-1646.705) [-1617.665] * (-1627.882) (-1650.884) [-1623.316] (-1622.281) -- 8:42:30
      1191500 -- (-1619.043) (-1635.972) (-1650.750) [-1620.998] * (-1625.043) (-1639.228) [-1624.096] (-1628.501) -- 8:42:58
      1192000 -- (-1617.893) (-1644.961) (-1641.967) [-1620.081] * (-1620.157) (-1636.412) [-1628.184] (-1632.076) -- 8:42:44
      1192500 -- (-1624.010) [-1642.333] (-1644.145) (-1625.686) * (-1621.205) (-1633.895) [-1628.775] (-1630.283) -- 8:42:31
      1193000 -- (-1623.761) [-1638.424] (-1640.134) (-1624.211) * (-1614.497) [-1631.245] (-1633.479) (-1638.450) -- 8:42:58
      1193500 -- (-1629.032) (-1643.940) [-1644.828] (-1623.387) * (-1619.842) (-1633.832) [-1627.595] (-1631.422) -- 8:42:45
      1194000 -- (-1620.588) (-1640.497) (-1642.186) [-1619.377] * (-1620.665) (-1638.483) [-1632.793] (-1629.502) -- 8:42:31
      1194500 -- (-1619.867) (-1639.100) [-1641.303] (-1617.176) * (-1623.571) (-1649.198) [-1641.759] (-1638.247) -- 8:42:18
      1195000 -- (-1622.129) [-1644.949] (-1636.268) (-1621.616) * (-1621.347) (-1643.977) [-1638.632] (-1637.678) -- 8:42:45

      Average standard deviation of split frequencies: 0.039938

      1195500 -- (-1625.188) [-1647.986] (-1633.765) (-1624.899) * (-1626.730) (-1635.457) [-1631.856] (-1631.903) -- 8:42:32
      1196000 -- (-1626.154) (-1649.671) [-1637.358] (-1622.040) * (-1633.418) (-1632.577) [-1630.860] (-1630.387) -- 8:42:19
      1196500 -- (-1626.818) (-1644.425) [-1634.296] (-1631.274) * (-1630.211) (-1627.582) [-1633.718] (-1627.919) -- 8:42:46
      1197000 -- (-1623.581) [-1644.115] (-1631.394) (-1625.752) * (-1629.914) (-1631.560) [-1626.293] (-1625.575) -- 8:42:32
      1197500 -- (-1618.068) (-1644.880) [-1634.910] (-1633.595) * (-1635.667) (-1632.993) [-1634.031] (-1634.456) -- 8:42:19
      1198000 -- (-1621.590) (-1645.179) [-1639.856] (-1633.947) * (-1621.556) (-1647.695) [-1643.646] (-1637.448) -- 8:42:46
      1198500 -- (-1619.564) [-1648.486] (-1643.093) (-1633.292) * (-1625.703) (-1645.786) [-1648.247] (-1632.184) -- 8:42:33
      1199000 -- (-1617.118) (-1650.330) [-1639.804] (-1634.234) * (-1622.583) (-1642.981) [-1638.597] (-1625.963) -- 8:42:20
      1199500 -- (-1617.816) (-1647.145) [-1636.550] (-1628.370) * [-1622.894] (-1637.768) (-1636.681) (-1632.456) -- 8:42:47
      1200000 -- (-1626.837) [-1643.990] (-1635.779) (-1636.630) * (-1626.294) (-1641.302) [-1635.146] (-1627.666) -- 8:42:33

      Average standard deviation of split frequencies: 0.039289

      1200500 -- (-1627.435) [-1649.797] (-1644.280) (-1631.203) * (-1623.926) (-1635.051) [-1631.278] (-1622.030) -- 8:42:20
      1201000 -- (-1623.728) (-1653.483) (-1637.807) [-1630.780] * (-1627.107) (-1623.465) [-1627.442] (-1629.021) -- 8:42:47
      1201500 -- (-1618.326) (-1650.286) (-1637.197) [-1628.598] * (-1624.656) (-1628.400) [-1631.742] (-1628.279) -- 8:42:34
      1202000 -- (-1625.820) (-1659.493) [-1632.801] (-1626.973) * (-1623.810) (-1638.258) [-1628.793] (-1627.873) -- 8:42:21
      1202500 -- (-1624.183) (-1643.641) [-1634.313] (-1631.971) * (-1624.999) (-1637.143) [-1628.082] (-1630.751) -- 8:42:48
      1203000 -- (-1623.202) (-1640.379) [-1634.985] (-1622.013) * (-1620.090) (-1630.691) [-1633.827] (-1630.546) -- 8:42:35
      1203500 -- (-1623.609) (-1632.180) [-1631.238] (-1622.173) * (-1617.624) (-1630.452) [-1634.289] (-1633.537) -- 8:42:21
      1204000 -- (-1627.055) (-1635.122) [-1640.955] (-1623.370) * (-1627.136) (-1633.429) [-1642.264] (-1635.675) -- 8:42:08
      1204500 -- (-1629.471) (-1646.955) [-1629.679] (-1620.611) * (-1625.029) (-1629.988) [-1655.255] (-1636.233) -- 8:42:35
      1205000 -- (-1626.506) (-1641.626) [-1624.887] (-1624.536) * (-1633.049) (-1635.331) [-1649.693] (-1624.900) -- 8:42:22

      Average standard deviation of split frequencies: 0.038940

      1205500 -- (-1613.697) (-1635.714) (-1637.933) [-1619.789] * (-1633.969) (-1645.362) (-1643.848) [-1631.034] -- 8:42:08
      1206000 -- (-1611.333) (-1636.385) [-1629.550] (-1620.427) * (-1639.638) (-1640.971) [-1638.338] (-1630.200) -- 8:42:36
      1206500 -- (-1618.302) (-1635.479) [-1627.382] (-1609.842) * (-1631.301) (-1646.549) [-1645.146] (-1633.883) -- 8:42:22
      1207000 -- (-1622.113) (-1634.426) [-1635.413] (-1612.375) * (-1623.566) (-1644.208) [-1646.081] (-1636.995) -- 8:42:09
      1207500 -- (-1630.217) (-1638.142) [-1636.216] (-1615.306) * (-1618.303) (-1631.535) [-1649.562] (-1643.512) -- 8:42:36
      1208000 -- (-1625.856) [-1632.415] (-1644.634) (-1621.947) * (-1627.869) (-1650.716) [-1652.983] (-1630.377) -- 8:42:23
      1208500 -- (-1615.586) (-1643.434) [-1631.189] (-1614.526) * (-1617.733) [-1638.114] (-1654.942) (-1638.458) -- 8:42:09
      1209000 -- (-1615.860) (-1633.995) [-1630.664] (-1621.244) * (-1622.334) (-1639.195) [-1654.070] (-1641.259) -- 8:42:36
      1209500 -- (-1614.437) (-1628.319) [-1623.603] (-1620.296) * (-1619.531) (-1637.352) [-1644.876] (-1643.147) -- 8:42:23
      1210000 -- (-1611.290) (-1627.825) [-1625.360] (-1641.094) * (-1622.858) (-1635.497) (-1644.174) [-1643.696] -- 8:42:10

      Average standard deviation of split frequencies: 0.038454

      1210500 -- (-1623.798) (-1630.279) [-1626.325] (-1643.302) * (-1621.297) (-1636.165) [-1641.884] (-1629.626) -- 8:42:37
      1211000 -- (-1623.815) (-1626.623) [-1619.086] (-1640.816) * (-1625.543) (-1629.078) (-1641.630) [-1627.041] -- 8:42:24
      1211500 -- (-1622.741) (-1629.176) [-1618.352] (-1635.925) * (-1632.777) (-1632.461) [-1645.908] (-1628.841) -- 8:42:10
      1212000 -- (-1623.482) (-1628.848) [-1619.176] (-1639.460) * (-1622.439) [-1633.493] (-1647.491) (-1632.550) -- 8:42:37
      1212500 -- (-1627.921) (-1627.585) [-1628.938] (-1634.939) * [-1621.887] (-1637.922) (-1648.618) (-1630.955) -- 8:42:24
      1213000 -- (-1629.224) (-1634.007) (-1627.773) [-1631.895] * (-1616.739) (-1643.981) (-1636.975) [-1625.560] -- 8:42:11
      1213500 -- (-1629.746) (-1633.993) [-1625.133] (-1630.973) * (-1623.329) (-1631.632) [-1637.615] (-1620.464) -- 8:42:38
      1214000 -- (-1632.526) (-1638.704) [-1626.393] (-1631.566) * (-1614.344) (-1639.483) [-1645.341] (-1612.434) -- 8:42:25
      1214500 -- (-1632.405) (-1635.856) [-1629.653] (-1642.780) * (-1613.039) (-1634.101) [-1635.172] (-1614.574) -- 8:42:11
      1215000 -- (-1628.221) (-1637.155) [-1630.660] (-1634.694) * (-1617.898) (-1642.280) [-1633.521] (-1623.942) -- 8:41:58

      Average standard deviation of split frequencies: 0.037704

      1215500 -- (-1618.548) (-1642.073) [-1633.821] (-1639.036) * (-1618.725) (-1639.794) (-1634.154) [-1621.793] -- 8:42:25
      1216000 -- (-1622.660) (-1643.591) [-1626.705] (-1635.348) * (-1621.295) (-1639.855) [-1637.436] (-1620.109) -- 8:42:12
      1216500 -- (-1615.483) (-1642.962) (-1632.358) [-1633.112] * (-1633.619) (-1636.892) [-1648.788] (-1619.280) -- 8:41:59
      1217000 -- (-1613.324) (-1655.709) [-1631.268] (-1633.782) * (-1645.351) (-1643.740) (-1641.782) [-1612.786] -- 8:42:26
      1217500 -- (-1616.954) (-1656.832) [-1622.886] (-1633.101) * (-1624.113) (-1647.595) (-1642.700) [-1610.813] -- 8:42:12
      1218000 -- (-1620.701) (-1661.376) [-1627.336] (-1628.121) * (-1622.927) (-1636.806) [-1646.309] (-1619.518) -- 8:41:59
      1218500 -- (-1617.770) (-1648.683) (-1621.673) [-1626.782] * (-1617.193) [-1643.894] (-1646.662) (-1620.325) -- 8:42:26
      1219000 -- (-1622.740) (-1651.533) [-1634.353] (-1620.945) * (-1624.845) (-1641.709) (-1646.520) [-1616.031] -- 8:42:13
      1219500 -- (-1623.257) [-1647.901] (-1624.796) (-1622.948) * (-1622.063) (-1639.482) [-1645.717] (-1624.191) -- 8:42:00
      1220000 -- (-1622.945) (-1652.939) [-1628.394] (-1622.456) * (-1618.895) (-1632.350) (-1642.008) [-1618.606] -- 8:42:27

      Average standard deviation of split frequencies: 0.036927

      1220500 -- (-1626.968) (-1645.049) [-1631.759] (-1625.347) * (-1622.986) (-1626.700) (-1648.069) [-1618.404] -- 8:42:13
      1221000 -- (-1625.559) [-1637.883] (-1631.188) (-1616.999) * (-1619.524) (-1628.520) (-1647.563) [-1632.453] -- 8:42:00
      1221500 -- (-1621.191) (-1648.666) [-1632.643] (-1624.732) * (-1624.530) (-1628.040) (-1642.651) [-1624.731] -- 8:42:27
      1222000 -- (-1625.744) (-1642.381) [-1629.702] (-1631.507) * (-1623.988) (-1627.228) (-1649.168) [-1620.238] -- 8:42:14
      1222500 -- (-1628.991) [-1639.089] (-1630.964) (-1638.046) * (-1619.754) (-1628.463) (-1649.558) [-1618.231] -- 8:42:01
      1223000 -- (-1627.349) (-1648.080) [-1629.956] (-1635.734) * (-1620.113) (-1637.387) (-1648.095) [-1617.765] -- 8:42:28
      1223500 -- (-1623.116) (-1650.661) [-1626.437] (-1638.985) * (-1618.922) (-1636.831) [-1645.011] (-1619.339) -- 8:42:14
      1224000 -- (-1621.802) (-1639.054) [-1627.234] (-1632.705) * (-1627.617) (-1635.151) [-1641.840] (-1613.892) -- 8:42:01
      1224500 -- (-1627.838) (-1632.720) [-1633.411] (-1635.797) * [-1627.666] (-1638.920) (-1652.086) (-1616.142) -- 8:41:48
      1225000 -- (-1612.882) (-1644.233) [-1636.470] (-1637.955) * [-1626.725] (-1636.602) (-1637.917) (-1612.709) -- 8:42:15

      Average standard deviation of split frequencies: 0.036303

      1225500 -- (-1611.500) (-1640.566) [-1635.016] (-1627.225) * [-1628.334] (-1635.070) (-1637.566) (-1615.300) -- 8:42:02
      1226000 -- (-1613.419) (-1643.581) (-1647.360) [-1623.328] * (-1623.233) (-1639.188) (-1640.801) [-1617.055] -- 8:41:49
      1226500 -- (-1607.458) (-1640.436) [-1646.833] (-1616.308) * (-1622.678) (-1640.005) [-1634.968] (-1625.065) -- 8:42:15
      1227000 -- (-1617.720) (-1639.001) (-1644.062) [-1616.241] * (-1624.006) (-1639.674) (-1640.159) [-1623.687] -- 8:42:02
      1227500 -- (-1622.174) (-1643.603) (-1647.905) [-1618.409] * [-1626.834] (-1655.621) (-1634.820) (-1617.518) -- 8:41:49
      1228000 -- (-1614.806) (-1640.013) (-1647.675) [-1612.555] * [-1627.600] (-1643.701) (-1635.528) (-1610.665) -- 8:42:16
      1228500 -- (-1622.096) (-1640.897) (-1646.386) [-1617.884] * (-1624.182) (-1652.730) [-1638.759] (-1615.225) -- 8:42:03
      1229000 -- (-1628.827) [-1633.611] (-1641.875) (-1620.195) * [-1618.683] (-1648.085) (-1645.555) (-1629.277) -- 8:41:50
      1229500 -- (-1625.394) [-1628.970] (-1650.574) (-1621.226) * (-1641.119) (-1645.792) [-1644.582] (-1627.615) -- 8:42:16
      1230000 -- (-1630.761) [-1632.161] (-1652.754) (-1622.912) * (-1624.855) (-1639.520) [-1639.724] (-1622.690) -- 8:42:03

      Average standard deviation of split frequencies: 0.035927

      1230500 -- (-1629.978) [-1639.945] (-1634.240) (-1629.248) * (-1619.421) (-1638.218) [-1637.525] (-1614.384) -- 8:41:50
      1231000 -- (-1629.512) (-1634.650) (-1655.841) [-1633.809] * (-1627.011) (-1639.710) [-1652.022] (-1612.388) -- 8:42:17
      1231500 -- (-1632.733) [-1633.812] (-1643.265) (-1630.030) * [-1630.179] (-1636.465) (-1647.555) (-1613.214) -- 8:42:04
      1232000 -- (-1638.324) (-1626.177) [-1639.573] (-1632.892) * (-1632.484) (-1630.846) [-1649.288] (-1616.195) -- 8:41:51
      1232500 -- (-1638.851) (-1632.136) (-1649.626) [-1627.693] * (-1623.838) (-1634.826) [-1644.995] (-1618.867) -- 8:41:38
      1233000 -- (-1623.590) (-1631.270) (-1642.772) [-1620.790] * (-1628.979) (-1633.413) (-1638.837) [-1611.590] -- 8:42:04
      1233500 -- (-1634.240) (-1633.016) (-1650.037) [-1624.462] * (-1631.879) (-1631.342) [-1638.105] (-1614.627) -- 8:41:51
      1234000 -- (-1629.886) (-1636.516) (-1643.248) [-1627.980] * [-1622.762] (-1640.759) (-1632.921) (-1618.821) -- 8:41:38
      1234500 -- (-1638.519) [-1640.341] (-1635.828) (-1627.657) * [-1624.575] (-1648.243) (-1639.193) (-1623.573) -- 8:42:05
      1235000 -- (-1640.593) (-1634.005) (-1633.773) [-1624.709] * [-1626.397] (-1647.561) (-1643.779) (-1620.427) -- 8:41:52

      Average standard deviation of split frequencies: 0.035516

      1235500 -- [-1632.283] (-1637.370) (-1628.403) (-1631.655) * (-1628.684) (-1653.191) [-1638.602] (-1636.277) -- 8:41:39
      1236000 -- (-1624.111) (-1643.856) [-1634.054] (-1629.042) * (-1638.191) (-1639.306) [-1641.736] (-1636.176) -- 8:42:05
      1236500 -- (-1627.774) (-1640.679) (-1631.652) [-1622.018] * [-1637.595] (-1632.297) (-1644.770) (-1635.569) -- 8:41:52
      1237000 -- (-1626.649) (-1639.466) [-1633.373] (-1620.510) * (-1638.483) (-1629.029) [-1640.087] (-1629.145) -- 8:41:39
      1237500 -- (-1624.445) (-1636.394) [-1634.871] (-1628.191) * (-1642.236) [-1632.926] (-1640.447) (-1633.257) -- 8:42:06
      1238000 -- (-1640.337) (-1644.789) (-1632.398) [-1621.680] * (-1636.408) [-1626.808] (-1634.868) (-1628.126) -- 8:41:53
      1238500 -- (-1630.631) (-1638.969) (-1635.641) [-1627.155] * (-1643.862) [-1632.166] (-1639.337) (-1629.060) -- 8:41:40
      1239000 -- (-1631.156) (-1647.540) [-1625.940] (-1610.212) * (-1634.717) (-1631.222) [-1637.706] (-1631.830) -- 8:42:06
      1239500 -- (-1620.507) (-1635.996) (-1621.578) [-1622.211] * (-1629.624) (-1633.873) [-1644.215] (-1629.200) -- 8:41:53
      1240000 -- (-1623.695) (-1647.051) (-1626.305) [-1615.237] * (-1624.825) [-1623.068] (-1648.339) (-1621.825) -- 8:41:40

      Average standard deviation of split frequencies: 0.034924

      1240500 -- (-1626.680) (-1634.732) [-1627.690] (-1622.653) * (-1621.543) (-1621.300) (-1654.505) [-1626.740] -- 8:42:07
      1241000 -- (-1622.478) (-1635.459) [-1623.940] (-1618.764) * (-1627.021) [-1623.240] (-1647.356) (-1629.637) -- 8:41:54
      1241500 -- (-1631.225) (-1633.152) [-1626.578] (-1623.434) * (-1630.587) (-1630.184) [-1652.784] (-1626.204) -- 8:41:41
      1242000 -- (-1631.030) (-1643.025) (-1626.132) [-1616.628] * (-1631.557) (-1626.826) [-1648.564] (-1631.249) -- 8:42:07
      1242500 -- (-1634.503) (-1643.060) [-1628.922] (-1625.535) * (-1632.556) (-1624.366) [-1642.907] (-1632.734) -- 8:41:54
      1243000 -- (-1624.051) (-1639.566) (-1629.445) [-1622.676] * (-1630.354) (-1629.164) [-1642.991] (-1625.793) -- 8:41:41
      1243500 -- (-1619.881) (-1640.142) (-1628.954) [-1623.530] * (-1634.869) (-1628.069) [-1644.129] (-1625.822) -- 8:41:28
      1244000 -- (-1621.565) (-1644.814) [-1631.348] (-1622.862) * (-1630.151) (-1628.340) [-1652.062] (-1623.550) -- 8:41:55
      1244500 -- (-1617.835) (-1644.806) [-1626.222] (-1624.638) * (-1637.864) (-1629.016) [-1653.188] (-1622.523) -- 8:41:42
      1245000 -- (-1612.835) (-1633.815) [-1636.967] (-1625.490) * (-1630.490) (-1626.886) [-1644.988] (-1619.088) -- 8:41:29

      Average standard deviation of split frequencies: 0.034141

      1245500 -- (-1615.360) [-1635.850] (-1632.684) (-1616.471) * (-1626.136) (-1625.266) [-1634.704] (-1626.492) -- 8:41:55
      1246000 -- (-1614.887) (-1627.781) (-1628.369) [-1614.344] * (-1630.008) (-1629.016) [-1643.589] (-1635.923) -- 8:41:42
      1246500 -- (-1619.606) (-1636.265) (-1632.249) [-1613.706] * (-1630.235) (-1636.087) [-1643.638] (-1629.297) -- 8:41:29
      1247000 -- (-1617.226) (-1634.663) (-1624.545) [-1616.478] * (-1625.958) (-1639.479) [-1647.397] (-1634.384) -- 8:41:56
      1247500 -- (-1619.797) (-1646.521) [-1630.052] (-1616.609) * (-1625.464) (-1640.012) [-1648.524] (-1624.204) -- 8:41:43
      1248000 -- (-1622.174) (-1645.276) [-1632.279] (-1622.543) * (-1623.904) [-1639.859] (-1649.507) (-1618.530) -- 8:41:30
      1248500 -- (-1626.395) [-1644.362] (-1627.790) (-1613.747) * (-1614.760) [-1638.916] (-1655.233) (-1627.604) -- 8:41:56
      1249000 -- (-1621.566) [-1641.335] (-1637.366) (-1624.527) * (-1618.039) [-1631.587] (-1647.483) (-1630.965) -- 8:41:43
      1249500 -- (-1621.617) (-1639.098) (-1640.215) [-1618.136] * (-1634.912) [-1635.751] (-1656.137) (-1619.644) -- 8:41:30
      1250000 -- [-1627.362] (-1644.570) (-1634.965) (-1613.331) * (-1626.266) [-1630.749] (-1648.842) (-1621.973) -- 8:41:57

      Average standard deviation of split frequencies: 0.033670

      1250500 -- (-1624.762) (-1642.166) [-1633.988] (-1619.834) * (-1624.590) (-1632.161) [-1640.838] (-1633.389) -- 8:41:44
      1251000 -- (-1627.876) (-1637.993) [-1628.498] (-1619.452) * (-1632.639) [-1631.134] (-1649.086) (-1631.641) -- 8:41:31
      1251500 -- (-1627.285) (-1637.740) [-1630.401] (-1618.419) * (-1635.671) (-1643.027) [-1652.049] (-1637.460) -- 8:41:57
      1252000 -- (-1623.767) (-1646.675) [-1633.030] (-1628.079) * (-1638.961) (-1644.301) [-1645.680] (-1612.317) -- 8:41:44
      1252500 -- (-1627.889) (-1643.443) (-1634.437) [-1622.242] * (-1622.877) (-1640.802) [-1639.339] (-1620.764) -- 8:41:31
      1253000 -- (-1620.536) (-1637.447) [-1636.613] (-1624.739) * (-1628.344) [-1630.962] (-1641.794) (-1615.621) -- 8:41:57
      1253500 -- (-1614.377) [-1635.579] (-1634.034) (-1626.069) * (-1625.818) (-1623.772) [-1637.254] (-1614.009) -- 8:41:45
      1254000 -- (-1614.034) [-1645.051] (-1635.167) (-1629.075) * (-1633.748) (-1621.897) [-1632.828] (-1619.729) -- 8:41:32
      1254500 -- (-1635.235) (-1635.372) [-1637.952] (-1622.307) * (-1615.397) (-1626.205) [-1625.904] (-1628.692) -- 8:41:19
      1255000 -- (-1623.162) (-1636.666) [-1642.100] (-1623.443) * [-1609.684] (-1627.827) (-1627.799) (-1621.666) -- 8:41:45

      Average standard deviation of split frequencies: 0.033197

      1255500 -- (-1614.318) (-1633.709) [-1639.327] (-1624.202) * (-1616.557) (-1632.057) [-1628.511] (-1621.944) -- 8:41:32
      1256000 -- (-1617.063) (-1646.264) (-1639.876) [-1627.925] * [-1618.016] (-1632.217) (-1631.539) (-1619.764) -- 8:41:19
      1256500 -- (-1623.957) (-1649.345) (-1639.287) [-1626.307] * (-1613.937) (-1638.614) [-1629.750] (-1631.671) -- 8:41:46
      1257000 -- (-1622.910) (-1644.874) [-1637.412] (-1625.354) * (-1622.890) (-1634.645) (-1633.047) [-1629.092] -- 8:41:33
      1257500 -- (-1619.551) (-1648.349) (-1631.286) [-1620.930] * (-1624.001) (-1647.492) [-1638.691] (-1625.527) -- 8:41:20
      1258000 -- (-1618.694) (-1645.504) [-1628.553] (-1620.122) * (-1618.878) (-1637.313) [-1641.423] (-1630.146) -- 8:41:46
      1258500 -- (-1624.888) (-1647.435) [-1626.539] (-1619.019) * (-1619.263) (-1634.746) [-1642.504] (-1633.162) -- 8:41:33
      1259000 -- (-1629.279) (-1644.956) (-1632.806) [-1617.868] * [-1616.285] (-1637.061) (-1644.266) (-1624.751) -- 8:41:20
      1259500 -- (-1628.857) (-1649.269) [-1641.585] (-1624.079) * (-1630.573) [-1630.461] (-1654.078) (-1634.076) -- 8:41:46
      1260000 -- (-1635.110) (-1630.085) [-1633.358] (-1630.220) * [-1621.704] (-1628.779) (-1649.274) (-1626.673) -- 8:41:34

      Average standard deviation of split frequencies: 0.032610

      1260500 -- (-1630.247) (-1630.918) [-1627.372] (-1630.432) * (-1619.453) [-1628.446] (-1642.183) (-1626.792) -- 8:41:21
      1261000 -- (-1627.747) (-1638.517) [-1630.317] (-1631.242) * (-1619.359) [-1634.645] (-1651.733) (-1630.850) -- 8:41:47
      1261500 -- (-1632.456) (-1648.974) [-1626.904] (-1629.167) * (-1613.068) (-1638.057) [-1641.440] (-1622.263) -- 8:41:34
      1262000 -- (-1621.633) (-1645.333) [-1635.001] (-1635.110) * (-1615.900) (-1635.500) [-1635.477] (-1627.249) -- 8:41:21
      1262500 -- (-1627.531) (-1641.718) [-1631.152] (-1635.596) * (-1614.071) [-1633.715] (-1641.810) (-1628.631) -- 8:41:47
      1263000 -- (-1622.958) [-1637.508] (-1627.631) (-1631.977) * (-1623.879) [-1636.341] (-1637.345) (-1613.672) -- 8:41:35
      1263500 -- (-1625.622) (-1639.451) [-1630.851] (-1627.136) * (-1632.122) (-1641.318) [-1627.147] (-1620.183) -- 8:41:22
      1264000 -- (-1627.342) (-1636.090) [-1645.008] (-1620.963) * (-1628.872) (-1641.143) [-1629.046] (-1630.312) -- 8:41:48
      1264500 -- (-1627.895) (-1639.066) (-1632.792) [-1620.337] * (-1622.331) (-1631.000) [-1645.706] (-1623.755) -- 8:41:35
      1265000 -- (-1620.319) [-1640.709] (-1641.367) (-1634.300) * (-1621.767) (-1636.919) [-1640.244] (-1631.341) -- 8:41:22

      Average standard deviation of split frequencies: 0.032138

      1265500 -- (-1616.661) (-1640.765) [-1646.554] (-1618.939) * (-1609.338) (-1633.352) [-1642.298] (-1636.050) -- 8:41:48
      1266000 -- (-1619.207) [-1633.878] (-1642.050) (-1618.616) * (-1611.444) (-1633.917) [-1642.223] (-1626.201) -- 8:41:36
      1266500 -- (-1621.708) [-1634.277] (-1643.095) (-1611.136) * [-1612.183] (-1644.825) (-1642.173) (-1620.020) -- 8:41:23
      1267000 -- (-1626.142) (-1631.420) [-1642.325] (-1617.919) * (-1616.248) (-1636.762) [-1636.261] (-1617.529) -- 8:41:49
      1267500 -- (-1633.354) (-1622.915) [-1632.496] (-1619.713) * (-1616.237) (-1632.967) [-1643.329] (-1614.071) -- 8:41:36
      1268000 -- (-1625.810) [-1623.896] (-1639.153) (-1627.612) * [-1614.126] (-1636.153) (-1638.882) (-1628.861) -- 8:41:23
      1268500 -- (-1625.374) (-1630.336) (-1649.126) [-1627.718] * (-1611.962) (-1630.232) [-1634.305] (-1616.402) -- 8:41:11
      1269000 -- (-1627.948) [-1632.267] (-1646.979) (-1624.402) * (-1624.662) (-1645.764) [-1633.388] (-1622.464) -- 8:41:36
      1269500 -- (-1619.202) [-1630.811] (-1642.493) (-1626.988) * (-1627.507) (-1650.484) [-1640.234] (-1623.346) -- 8:41:24
      1270000 -- (-1625.689) [-1629.966] (-1640.741) (-1619.316) * (-1627.881) (-1649.141) [-1631.054] (-1628.844) -- 8:41:11

      Average standard deviation of split frequencies: 0.031860

      1270500 -- [-1629.583] (-1627.973) (-1655.003) (-1615.718) * [-1628.032] (-1639.025) (-1637.022) (-1622.976) -- 8:41:37
      1271000 -- (-1624.915) (-1629.596) (-1650.441) [-1619.127] * [-1625.055] (-1649.188) (-1641.213) (-1619.612) -- 8:41:24
      1271500 -- (-1617.716) [-1624.904] (-1643.940) (-1621.962) * [-1631.840] (-1651.521) (-1635.934) (-1615.225) -- 8:41:12
      1272000 -- (-1615.607) (-1631.170) [-1644.509] (-1621.171) * (-1627.651) (-1644.478) [-1638.884] (-1622.895) -- 8:41:37
      1272500 -- (-1622.901) (-1639.552) [-1642.202] (-1619.320) * (-1617.902) (-1644.830) (-1636.835) [-1610.686] -- 8:41:25
      1273000 -- (-1619.302) (-1628.557) (-1637.108) [-1634.247] * (-1628.636) (-1646.349) [-1632.766] (-1615.900) -- 8:41:12
      1273500 -- (-1622.925) (-1633.457) [-1634.147] (-1639.483) * (-1632.292) (-1646.118) [-1639.820] (-1620.254) -- 8:41:38
      1274000 -- (-1617.921) [-1628.703] (-1640.861) (-1640.613) * (-1628.175) (-1647.158) [-1632.983] (-1618.641) -- 8:41:25
      1274500 -- (-1628.421) [-1636.621] (-1640.565) (-1641.854) * [-1630.055] (-1648.123) (-1640.027) (-1614.521) -- 8:41:13
      1275000 -- (-1622.552) [-1633.566] (-1638.703) (-1640.424) * [-1639.132] (-1642.843) (-1639.297) (-1613.071) -- 8:41:38

      Average standard deviation of split frequencies: 0.031332

      1275500 -- (-1617.398) (-1642.740) (-1642.017) [-1635.690] * (-1641.828) (-1639.362) [-1636.831] (-1615.763) -- 8:41:26
      1276000 -- (-1615.639) (-1636.605) (-1635.064) [-1642.128] * (-1642.991) (-1642.743) (-1638.656) [-1617.340] -- 8:41:13
      1276500 -- (-1617.846) [-1635.246] (-1641.343) (-1633.919) * (-1645.893) (-1645.424) [-1630.812] (-1619.649) -- 8:41:39
      1277000 -- (-1619.288) [-1637.469] (-1651.595) (-1637.022) * (-1631.180) (-1639.149) [-1639.272] (-1620.696) -- 8:41:26
      1277500 -- [-1616.963] (-1637.650) (-1647.023) (-1631.588) * (-1635.561) (-1637.994) (-1644.377) [-1617.586] -- 8:41:13
      1278000 -- [-1610.488] (-1634.215) (-1657.028) (-1629.656) * (-1624.813) (-1646.275) [-1639.860] (-1612.474) -- 8:41:39
      1278500 -- (-1615.576) [-1633.607] (-1660.166) (-1631.765) * (-1626.684) (-1637.793) [-1639.057] (-1627.298) -- 8:41:26
      1279000 -- (-1615.246) [-1625.246] (-1644.885) (-1632.335) * (-1630.575) (-1633.488) [-1626.688] (-1618.192) -- 8:41:14
      1279500 -- (-1620.915) [-1630.267] (-1643.482) (-1629.634) * (-1635.115) (-1634.186) (-1629.707) [-1610.557] -- 8:41:39
      1280000 -- (-1624.184) (-1643.184) (-1644.042) [-1624.225] * (-1641.482) (-1637.810) [-1628.347] (-1623.245) -- 8:41:27

      Average standard deviation of split frequencies: 0.031085

      1280500 -- (-1633.035) (-1640.268) (-1646.435) [-1635.529] * (-1638.896) (-1643.808) [-1634.351] (-1616.011) -- 8:41:14
      1281000 -- (-1639.499) (-1641.774) (-1660.303) [-1639.815] * (-1639.723) (-1637.981) (-1638.319) [-1615.895] -- 8:41:40
      1281500 -- (-1637.337) (-1639.440) (-1658.175) [-1631.925] * [-1630.296] (-1629.359) (-1634.980) (-1626.527) -- 8:41:27
      1282000 -- (-1640.164) (-1639.646) [-1637.480] (-1633.620) * (-1625.373) (-1628.835) [-1631.799] (-1627.308) -- 8:41:15
      1282500 -- (-1641.477) (-1645.519) (-1637.664) [-1626.821] * (-1630.860) (-1633.469) [-1629.612] (-1631.496) -- 8:41:40
      1283000 -- (-1635.268) (-1638.475) (-1626.549) [-1624.522] * (-1638.643) (-1631.182) [-1626.819] (-1625.338) -- 8:41:28
      1283500 -- (-1629.895) (-1647.024) (-1640.000) [-1619.101] * (-1631.209) [-1627.150] (-1636.583) (-1624.247) -- 8:41:15
      1284000 -- (-1634.801) (-1652.621) (-1634.993) [-1628.510] * (-1640.887) (-1626.949) [-1637.277] (-1625.219) -- 8:41:03
      1284500 -- (-1631.055) (-1644.330) (-1634.117) [-1637.123] * (-1643.592) (-1636.505) [-1633.973] (-1625.732) -- 8:41:28
      1285000 -- (-1634.601) (-1641.719) (-1629.043) [-1631.682] * (-1631.606) (-1639.123) [-1638.440] (-1628.662) -- 8:41:16

      Average standard deviation of split frequencies: 0.031101

      1285500 -- (-1642.712) (-1637.412) (-1627.690) [-1628.350] * (-1631.159) (-1643.256) [-1635.997] (-1625.761) -- 8:41:03
      1286000 -- (-1634.927) (-1638.417) (-1632.964) [-1628.883] * (-1625.485) (-1643.960) [-1643.165] (-1622.762) -- 8:41:29
      1286500 -- (-1623.732) [-1638.071] (-1633.124) (-1630.045) * (-1631.667) (-1652.445) [-1640.179] (-1615.726) -- 8:41:16
      1287000 -- (-1634.662) [-1643.349] (-1636.160) (-1628.827) * (-1626.938) (-1646.913) [-1640.358] (-1613.758) -- 8:41:04
      1287500 -- (-1628.806) (-1648.632) (-1633.462) [-1621.302] * (-1628.367) (-1645.487) [-1633.290] (-1611.162) -- 8:41:29
      1288000 -- (-1631.602) [-1646.435] (-1639.251) (-1616.487) * (-1631.561) (-1646.698) [-1628.652] (-1615.926) -- 8:41:17
      1288500 -- (-1632.001) (-1629.933) (-1642.659) [-1624.995] * (-1630.264) (-1642.561) [-1631.716] (-1609.644) -- 8:41:04
      1289000 -- (-1638.803) (-1623.741) (-1639.250) [-1620.294] * (-1629.277) (-1639.332) [-1630.867] (-1614.862) -- 8:41:29
      1289500 -- (-1636.733) (-1630.469) (-1638.798) [-1620.987] * (-1623.367) (-1632.461) [-1645.558] (-1615.944) -- 8:41:17
      1290000 -- (-1636.127) [-1628.457] (-1637.360) (-1614.678) * (-1629.472) (-1634.443) [-1643.046] (-1616.627) -- 8:41:05

      Average standard deviation of split frequencies: 0.031316

      1290500 -- (-1632.117) (-1629.415) (-1632.195) [-1620.022] * (-1626.163) (-1656.595) [-1637.685] (-1613.208) -- 8:41:30
      1291000 -- (-1634.547) (-1632.945) (-1628.923) [-1625.149] * (-1637.133) (-1640.517) [-1638.405] (-1621.612) -- 8:41:17
      1291500 -- (-1633.563) (-1627.299) (-1632.165) [-1621.083] * (-1634.812) (-1633.236) [-1646.070] (-1618.869) -- 8:41:05
      1292000 -- (-1635.990) (-1633.359) (-1636.504) [-1622.460] * (-1621.168) (-1628.475) [-1645.523] (-1606.290) -- 8:41:30
      1292500 -- (-1634.629) (-1635.047) [-1626.549] (-1617.629) * (-1621.672) (-1630.256) [-1642.854] (-1610.145) -- 8:41:18
      1293000 -- (-1635.032) (-1635.706) [-1632.157] (-1615.478) * (-1623.291) (-1627.401) [-1643.272] (-1610.724) -- 8:41:05
      1293500 -- (-1631.232) (-1621.715) [-1630.718] (-1617.704) * (-1619.754) (-1618.037) [-1641.886] (-1613.487) -- 8:41:31
      1294000 -- (-1630.656) (-1620.393) [-1635.378] (-1622.070) * (-1623.442) (-1623.706) [-1638.211] (-1611.214) -- 8:41:18
      1294500 -- (-1622.961) (-1623.068) [-1634.014] (-1622.470) * (-1623.526) (-1612.877) [-1641.595] (-1611.811) -- 8:41:06
      1295000 -- (-1625.588) (-1625.975) [-1624.829] (-1625.651) * (-1626.002) (-1617.588) [-1642.513] (-1614.251) -- 8:41:31

      Average standard deviation of split frequencies: 0.031319

      1295500 -- (-1626.533) (-1618.830) [-1630.800] (-1623.745) * (-1627.447) (-1620.241) [-1642.810] (-1619.483) -- 8:41:19
      1296000 -- (-1632.106) [-1624.141] (-1624.072) (-1623.121) * (-1626.502) (-1614.797) [-1643.236] (-1621.245) -- 8:41:06
      1296500 -- (-1627.975) (-1625.444) (-1624.770) [-1621.895] * (-1626.113) (-1633.030) [-1649.609] (-1629.724) -- 8:41:31
      1297000 -- (-1623.843) (-1629.237) (-1631.231) [-1634.135] * (-1618.632) (-1624.958) [-1648.503] (-1629.951) -- 8:41:19
      1297500 -- (-1617.092) [-1617.143] (-1635.710) (-1626.269) * (-1623.033) (-1623.664) [-1648.385] (-1625.807) -- 8:41:07
      1298000 -- (-1619.525) [-1622.538] (-1631.171) (-1626.706) * (-1622.811) (-1640.106) [-1647.589] (-1628.467) -- 8:41:32
      1298500 -- (-1621.245) [-1621.394] (-1628.701) (-1625.313) * (-1631.379) (-1629.739) [-1644.608] (-1623.355) -- 8:41:19
      1299000 -- [-1621.999] (-1622.198) (-1631.684) (-1631.845) * (-1628.868) (-1636.453) [-1645.237] (-1615.527) -- 8:41:07
      1299500 -- (-1620.227) [-1622.842] (-1628.367) (-1628.390) * (-1630.426) (-1628.658) [-1646.142] (-1620.004) -- 8:41:32
      1300000 -- (-1632.957) [-1616.025] (-1632.495) (-1626.279) * (-1628.986) (-1639.094) [-1649.631] (-1622.571) -- 8:41:20

      Average standard deviation of split frequencies: 0.031538

      1300500 -- (-1622.425) [-1618.058] (-1638.134) (-1626.508) * (-1625.942) (-1630.595) [-1654.794] (-1627.076) -- 8:41:08
      1301000 -- (-1622.829) [-1621.180] (-1632.478) (-1640.664) * (-1625.658) (-1639.797) [-1657.888] (-1615.804) -- 8:41:33
      1301500 -- (-1617.077) [-1627.537] (-1629.742) (-1643.712) * (-1626.367) (-1639.666) [-1646.138] (-1615.304) -- 8:41:20
      1302000 -- (-1623.749) (-1631.730) (-1624.371) [-1639.153] * (-1635.838) (-1643.533) [-1644.059] (-1621.911) -- 8:41:08
      1302500 -- (-1617.577) [-1624.203] (-1630.242) (-1632.739) * (-1631.675) (-1637.297) [-1648.691] (-1622.683) -- 8:40:56
      1303000 -- (-1621.260) [-1622.419] (-1627.088) (-1631.477) * (-1635.616) (-1632.370) [-1641.981] (-1624.676) -- 8:41:21
      1303500 -- (-1624.717) [-1622.333] (-1628.543) (-1623.912) * (-1629.883) (-1632.035) [-1651.200] (-1626.895) -- 8:41:08
      1304000 -- (-1628.590) [-1621.506] (-1631.309) (-1634.008) * (-1624.737) (-1627.656) [-1646.587] (-1631.433) -- 8:40:56
      1304500 -- (-1627.429) (-1623.354) (-1627.799) [-1625.712] * (-1630.615) (-1639.737) [-1640.164] (-1628.886) -- 8:41:21
      1305000 -- (-1617.852) [-1610.565] (-1631.885) (-1623.991) * (-1632.721) (-1629.096) [-1643.865] (-1624.166) -- 8:41:09

      Average standard deviation of split frequencies: 0.031708

      1305500 -- (-1621.098) [-1625.110] (-1636.454) (-1639.253) * (-1631.571) (-1640.500) [-1635.655] (-1625.458) -- 8:40:56
      1306000 -- [-1622.758] (-1630.113) (-1627.343) (-1646.852) * (-1627.413) (-1634.829) [-1640.580] (-1622.132) -- 8:41:21
      1306500 -- [-1623.692] (-1631.887) (-1630.598) (-1651.800) * (-1627.267) (-1636.114) [-1630.996] (-1617.737) -- 8:41:09
      1307000 -- (-1624.139) [-1635.893] (-1638.453) (-1639.914) * (-1626.279) (-1634.273) [-1646.223] (-1617.206) -- 8:40:57
      1307500 -- (-1622.055) (-1637.392) [-1633.842] (-1632.572) * (-1634.768) (-1648.547) (-1648.651) [-1612.630] -- 8:41:22
      1308000 -- (-1623.165) [-1636.201] (-1626.459) (-1634.991) * (-1627.527) (-1632.721) [-1650.127] (-1616.087) -- 8:41:10
      1308500 -- (-1615.641) [-1636.210] (-1633.106) (-1627.696) * (-1627.585) (-1639.096) [-1654.309] (-1617.561) -- 8:40:57
      1309000 -- [-1618.631] (-1631.554) (-1629.152) (-1632.107) * (-1631.598) (-1638.435) [-1650.976] (-1620.378) -- 8:41:22
      1309500 -- (-1622.950) (-1630.835) (-1629.374) [-1628.940] * (-1630.319) (-1635.336) [-1644.958] (-1614.797) -- 8:41:10
      1310000 -- (-1620.305) [-1634.432] (-1632.029) (-1628.017) * (-1642.989) (-1640.499) [-1643.623] (-1606.496) -- 8:40:58

      Average standard deviation of split frequencies: 0.031806

      1310500 -- (-1620.845) (-1636.699) [-1631.557] (-1636.710) * (-1633.821) (-1633.712) [-1641.667] (-1612.146) -- 8:41:23
      1311000 -- [-1615.947] (-1636.340) (-1629.600) (-1629.188) * (-1641.301) (-1623.189) [-1647.518] (-1612.424) -- 8:41:10
      1311500 -- [-1615.318] (-1638.392) (-1625.565) (-1628.240) * (-1633.202) (-1621.685) [-1649.071] (-1607.890) -- 8:40:58
      1312000 -- (-1614.687) (-1637.409) [-1624.285] (-1639.321) * (-1632.575) (-1624.671) [-1650.644] (-1613.254) -- 8:41:23
      1312500 -- (-1610.500) (-1634.639) [-1619.715] (-1641.119) * (-1624.210) (-1629.098) [-1649.838] (-1621.816) -- 8:41:11
      1313000 -- (-1622.013) [-1641.683] (-1621.759) (-1635.460) * (-1619.630) (-1621.851) [-1649.441] (-1615.709) -- 8:40:59
      1313500 -- [-1623.879] (-1636.897) (-1623.760) (-1641.947) * (-1631.459) (-1627.287) (-1660.314) [-1616.097] -- 8:41:23
      1314000 -- (-1622.933) [-1633.134] (-1627.981) (-1642.604) * [-1632.270] (-1635.861) (-1667.097) (-1613.705) -- 8:41:11
      1314500 -- [-1620.702] (-1626.452) (-1626.290) (-1640.415) * (-1636.589) (-1627.887) [-1657.571] (-1612.337) -- 8:40:59
      1315000 -- (-1627.470) [-1632.158] (-1630.370) (-1637.235) * [-1637.036] (-1633.627) (-1655.747) (-1623.362) -- 8:41:24

      Average standard deviation of split frequencies: 0.031763

      1315500 -- [-1633.322] (-1623.007) (-1621.900) (-1631.594) * (-1632.905) (-1638.988) [-1660.047] (-1617.984) -- 8:41:12
      1316000 -- [-1624.770] (-1631.708) (-1629.783) (-1629.756) * (-1632.476) (-1639.023) (-1662.717) [-1612.546] -- 8:40:59
      1316500 -- [-1632.090] (-1632.370) (-1632.441) (-1632.779) * [-1629.152] (-1635.468) (-1659.335) (-1615.046) -- 8:41:24
      1317000 -- [-1626.841] (-1633.698) (-1615.879) (-1635.958) * (-1629.303) (-1630.010) (-1653.463) [-1623.742] -- 8:41:12
      1317500 -- (-1622.591) (-1631.326) [-1623.679] (-1625.514) * (-1623.895) (-1640.079) [-1658.402] (-1615.831) -- 8:41:00
      1318000 -- [-1622.335] (-1622.281) (-1629.004) (-1630.530) * (-1622.956) (-1645.007) (-1646.484) [-1615.532] -- 8:40:48
      1318500 -- [-1617.325] (-1620.984) (-1633.215) (-1632.501) * (-1630.627) (-1650.499) [-1636.407] (-1616.797) -- 8:41:12
      1319000 -- [-1612.372] (-1626.228) (-1631.879) (-1638.369) * (-1631.931) (-1642.646) [-1639.804] (-1628.958) -- 8:41:00
      1319500 -- (-1615.463) (-1634.893) [-1626.855] (-1634.274) * (-1631.393) (-1641.985) [-1647.681] (-1619.246) -- 8:40:48
      1320000 -- (-1619.659) [-1629.243] (-1623.558) (-1653.362) * (-1638.159) (-1638.152) [-1646.737] (-1617.055) -- 8:41:13

      Average standard deviation of split frequencies: 0.031774

      1320500 -- (-1606.577) [-1629.676] (-1627.665) (-1643.896) * (-1634.183) (-1630.145) [-1646.111] (-1623.145) -- 8:41:01
      1321000 -- (-1611.985) (-1633.268) [-1635.228] (-1637.227) * (-1629.667) (-1637.324) [-1647.561] (-1625.946) -- 8:40:48
      1321500 -- (-1615.088) [-1626.861] (-1631.796) (-1646.592) * (-1629.081) (-1631.578) [-1642.169] (-1626.508) -- 8:41:13
      1322000 -- (-1614.422) (-1634.298) [-1633.395] (-1647.283) * (-1638.657) [-1626.867] (-1643.291) (-1625.356) -- 8:41:01
      1322500 -- (-1617.551) (-1634.199) [-1631.835] (-1647.899) * (-1639.543) (-1620.077) [-1644.242] (-1621.918) -- 8:40:49
      1323000 -- (-1616.256) [-1632.357] (-1628.834) (-1643.906) * (-1631.498) (-1619.504) [-1642.371] (-1623.175) -- 8:41:13
      1323500 -- (-1630.455) (-1618.621) [-1631.056] (-1640.845) * (-1634.778) (-1619.489) [-1646.787] (-1627.073) -- 8:41:01
      1324000 -- (-1629.254) (-1629.316) [-1644.943] (-1643.188) * (-1632.662) (-1616.694) [-1640.942] (-1625.896) -- 8:40:49
      1324500 -- (-1629.909) (-1639.594) [-1634.171] (-1629.139) * (-1639.367) (-1623.612) [-1646.606] (-1625.791) -- 8:41:14
      1325000 -- [-1635.670] (-1626.597) (-1631.569) (-1629.073) * (-1637.342) (-1619.522) [-1639.348] (-1627.774) -- 8:41:02

      Average standard deviation of split frequencies: 0.031806

      1325500 -- (-1642.769) (-1629.896) [-1633.265] (-1635.542) * (-1637.006) (-1618.808) [-1638.195] (-1625.154) -- 8:40:50
      1326000 -- (-1640.515) (-1632.890) [-1628.600] (-1633.810) * (-1634.377) (-1619.536) [-1645.441] (-1629.960) -- 8:41:14
      1326500 -- (-1639.920) (-1640.529) [-1640.652] (-1631.994) * (-1642.021) (-1616.240) [-1650.896] (-1624.524) -- 8:41:02
      1327000 -- (-1628.226) (-1633.711) (-1634.457) [-1629.078] * (-1630.722) (-1623.944) [-1637.896] (-1621.826) -- 8:40:50
      1327500 -- (-1635.100) [-1635.292] (-1633.431) (-1634.248) * (-1635.860) (-1617.993) [-1640.639] (-1628.420) -- 8:40:38
      1328000 -- [-1634.882] (-1636.544) (-1628.763) (-1628.604) * (-1628.905) (-1625.086) [-1646.096] (-1629.901) -- 8:41:02
      1328500 -- (-1624.927) (-1631.983) [-1631.063] (-1631.875) * (-1630.737) (-1634.520) [-1647.062] (-1629.704) -- 8:40:50
      1329000 -- (-1623.389) (-1627.683) [-1631.246] (-1631.891) * (-1623.807) (-1627.465) [-1645.130] (-1628.280) -- 8:40:38
      1329500 -- (-1621.708) (-1617.947) [-1625.342] (-1639.224) * (-1632.416) (-1633.257) [-1646.614] (-1632.858) -- 8:41:03
      1330000 -- [-1614.291] (-1625.991) (-1627.808) (-1637.921) * (-1629.744) (-1634.355) [-1640.394] (-1636.121) -- 8:40:51

      Average standard deviation of split frequencies: 0.031957

      1330500 -- (-1612.228) (-1624.867) [-1629.041] (-1633.278) * (-1627.092) (-1628.062) [-1639.647] (-1632.975) -- 8:40:39
      1331000 -- (-1616.667) [-1627.573] (-1633.348) (-1638.896) * (-1634.968) (-1629.252) [-1638.623] (-1622.693) -- 8:41:03
      1331500 -- (-1613.853) (-1628.938) [-1632.018] (-1646.387) * (-1639.810) [-1638.784] (-1639.931) (-1614.428) -- 8:40:51
      1332000 -- [-1615.370] (-1622.159) (-1636.809) (-1631.362) * (-1631.117) (-1633.910) [-1639.608] (-1618.122) -- 8:40:39
      1332500 -- (-1623.379) (-1618.829) (-1636.108) [-1639.744] * (-1641.329) (-1635.051) [-1645.375] (-1615.923) -- 8:41:04
      1333000 -- (-1620.588) (-1622.545) [-1642.364] (-1637.691) * [-1643.073] (-1630.863) (-1639.800) (-1616.286) -- 8:40:52
      1333500 -- (-1616.408) [-1630.158] (-1639.787) (-1637.702) * (-1640.862) (-1632.160) [-1640.378] (-1623.164) -- 8:40:39
      1334000 -- [-1612.981] (-1626.230) (-1640.401) (-1629.636) * (-1642.517) (-1639.045) [-1645.954] (-1611.343) -- 8:41:04
      1334500 -- [-1613.277] (-1635.693) (-1649.005) (-1632.569) * (-1643.649) (-1638.471) [-1652.260] (-1615.081) -- 8:40:52
      1335000 -- (-1623.254) (-1627.303) (-1639.943) [-1631.965] * (-1649.037) (-1649.464) [-1650.924] (-1610.955) -- 8:40:40

      Average standard deviation of split frequencies: 0.031878

      1335500 -- (-1623.566) (-1633.772) (-1633.807) [-1628.331] * (-1654.725) (-1639.669) [-1651.328] (-1609.938) -- 8:41:04
      1336000 -- (-1623.662) (-1624.678) (-1640.884) [-1628.467] * (-1636.944) (-1623.384) [-1645.058] (-1612.885) -- 8:40:52
      1336500 -- [-1621.716] (-1630.188) (-1645.314) (-1627.933) * (-1637.867) (-1616.217) [-1632.277] (-1617.345) -- 8:40:40
      1337000 -- (-1617.821) (-1632.474) (-1640.800) [-1630.844] * (-1637.651) (-1631.645) [-1638.540] (-1620.445) -- 8:41:05
      1337500 -- (-1623.009) (-1637.304) [-1641.958] (-1632.038) * (-1638.209) (-1620.980) [-1642.261] (-1622.404) -- 8:40:53
      1338000 -- (-1629.817) (-1641.292) [-1651.000] (-1634.138) * (-1637.355) (-1627.763) [-1649.310] (-1614.226) -- 8:40:41
      1338500 -- (-1630.197) (-1637.280) [-1638.908] (-1637.937) * (-1634.686) (-1630.012) [-1638.235] (-1613.075) -- 8:41:05
      1339000 -- (-1624.086) (-1632.980) [-1647.834] (-1634.296) * (-1627.967) (-1629.065) [-1633.541] (-1615.962) -- 8:40:53
      1339500 -- (-1629.379) (-1640.798) [-1639.250] (-1634.283) * (-1631.021) (-1630.459) [-1640.020] (-1619.227) -- 8:40:41
      1340000 -- [-1635.769] (-1629.745) (-1639.336) (-1628.212) * (-1625.847) (-1626.688) [-1641.150] (-1620.042) -- 8:40:29

      Average standard deviation of split frequencies: 0.031646

      1340500 -- (-1631.467) [-1633.990] (-1633.838) (-1630.334) * [-1622.866] (-1617.025) (-1636.075) (-1613.454) -- 8:40:53
      1341000 -- (-1632.566) (-1625.454) [-1634.525] (-1633.316) * (-1632.901) (-1630.649) [-1638.755] (-1618.699) -- 8:40:41
      1341500 -- (-1624.995) (-1638.587) [-1633.716] (-1636.731) * (-1624.398) (-1619.475) [-1634.578] (-1621.287) -- 8:40:29
      1342000 -- (-1620.506) (-1634.644) [-1634.044] (-1635.746) * (-1628.749) (-1628.381) [-1634.881] (-1616.824) -- 8:40:54
      1342500 -- [-1623.148] (-1632.687) (-1628.058) (-1632.605) * [-1630.412] (-1633.995) (-1636.719) (-1616.996) -- 8:40:42
      1343000 -- (-1625.877) (-1643.191) (-1636.045) [-1632.578] * (-1639.320) (-1630.128) [-1634.113] (-1626.857) -- 8:40:30
      1343500 -- (-1628.738) (-1633.573) [-1628.111] (-1636.707) * (-1634.993) (-1623.109) [-1637.830] (-1634.811) -- 8:40:54
      1344000 -- (-1640.294) (-1637.378) [-1632.535] (-1642.728) * (-1633.835) (-1620.061) [-1639.913] (-1631.721) -- 8:40:42
      1344500 -- (-1632.347) (-1628.078) [-1629.309] (-1643.486) * (-1629.188) (-1619.326) [-1639.815] (-1623.749) -- 8:40:30
      1345000 -- (-1629.681) [-1628.268] (-1629.175) (-1633.764) * (-1631.160) (-1620.208) [-1635.796] (-1623.292) -- 8:40:54

      Average standard deviation of split frequencies: 0.031404

      1345500 -- (-1644.212) (-1637.374) (-1634.939) [-1619.819] * (-1616.862) (-1621.891) [-1634.589] (-1623.576) -- 8:40:43
      1346000 -- (-1638.624) (-1638.015) [-1627.288] (-1633.358) * (-1627.098) (-1622.288) [-1635.091] (-1614.916) -- 8:40:31
      1346500 -- (-1627.815) (-1635.612) (-1630.080) [-1631.393] * (-1621.118) (-1622.386) [-1632.328] (-1623.061) -- 8:40:55
      1347000 -- (-1622.347) (-1631.526) [-1632.011] (-1633.166) * (-1622.345) (-1624.548) [-1649.952] (-1625.580) -- 8:40:43
      1347500 -- (-1622.898) (-1622.954) [-1635.196] (-1640.644) * [-1623.132] (-1622.838) (-1638.546) (-1617.948) -- 8:40:31
      1348000 -- (-1629.754) [-1626.080] (-1644.515) (-1629.707) * (-1624.515) (-1629.472) [-1639.750] (-1619.761) -- 8:40:55
      1348500 -- (-1627.203) (-1620.045) (-1645.487) [-1634.226] * (-1619.900) (-1637.261) [-1641.571] (-1617.766) -- 8:40:43
      1349000 -- (-1630.368) (-1621.511) [-1644.455] (-1630.125) * (-1623.309) (-1621.786) [-1643.406] (-1611.721) -- 8:40:31
      1349500 -- (-1639.617) (-1642.500) [-1639.892] (-1629.420) * (-1620.855) [-1621.171] (-1639.025) (-1618.792) -- 8:40:56
      1350000 -- (-1630.585) (-1626.597) [-1634.862] (-1642.071) * (-1617.407) (-1630.907) [-1643.024] (-1617.965) -- 8:40:44

      Average standard deviation of split frequencies: 0.031007

      1350500 -- (-1624.984) (-1625.886) [-1636.482] (-1621.478) * (-1617.523) (-1635.845) [-1639.019] (-1621.020) -- 8:40:32
      1351000 -- [-1619.473] (-1623.640) (-1637.037) (-1638.606) * (-1617.190) (-1633.134) [-1648.010] (-1621.563) -- 8:40:56
      1351500 -- [-1618.045] (-1621.052) (-1636.218) (-1647.526) * (-1612.264) (-1625.556) [-1638.861] (-1628.748) -- 8:40:44
      1352000 -- (-1611.170) (-1629.251) [-1635.407] (-1640.667) * (-1625.417) (-1630.960) [-1645.110] (-1627.072) -- 8:40:32
      1352500 -- [-1611.880] (-1617.852) (-1630.906) (-1646.231) * [-1614.987] (-1634.860) (-1646.002) (-1621.171) -- 8:40:56
      1353000 -- [-1618.581] (-1634.561) (-1627.432) (-1641.261) * [-1615.343] (-1622.224) (-1640.933) (-1620.956) -- 8:40:44
      1353500 -- [-1618.813] (-1629.126) (-1632.899) (-1637.918) * [-1618.677] (-1622.670) (-1652.028) (-1627.093) -- 8:40:32
      1354000 -- (-1614.266) (-1630.920) [-1624.791] (-1636.969) * [-1624.961] (-1630.537) (-1641.000) (-1617.396) -- 8:40:21
      1354500 -- (-1620.677) (-1629.549) [-1623.536] (-1629.150) * (-1630.899) (-1630.900) [-1641.295] (-1628.526) -- 8:40:45
      1355000 -- (-1616.162) (-1623.069) [-1626.323] (-1634.629) * (-1617.146) (-1635.606) [-1628.482] (-1625.145) -- 8:40:33

      Average standard deviation of split frequencies: 0.031127

      1355500 -- (-1618.469) (-1621.455) [-1625.298] (-1631.258) * (-1613.619) (-1636.073) [-1627.356] (-1627.019) -- 8:40:21
      1356000 -- (-1622.154) (-1625.081) [-1631.277] (-1622.395) * (-1619.774) (-1636.674) [-1627.536] (-1623.854) -- 8:40:45
      1356500 -- (-1620.273) (-1632.972) [-1626.377] (-1617.801) * [-1615.779] (-1630.695) (-1636.128) (-1624.420) -- 8:40:33
      1357000 -- (-1610.101) (-1639.337) [-1627.717] (-1616.591) * (-1612.352) (-1636.816) [-1635.605] (-1628.204) -- 8:40:21
      1357500 -- (-1617.349) (-1643.169) [-1625.360] (-1613.761) * (-1617.882) (-1619.366) [-1627.105] (-1638.807) -- 8:40:45
      1358000 -- (-1615.069) (-1643.326) (-1623.653) [-1620.301] * (-1620.811) (-1617.919) [-1628.642] (-1633.007) -- 8:40:34
      1358500 -- (-1623.523) (-1628.251) [-1627.531] (-1628.550) * (-1616.382) (-1624.888) [-1630.189] (-1628.342) -- 8:40:22
      1359000 -- (-1623.614) (-1626.583) [-1626.080] (-1622.012) * (-1629.749) (-1626.631) [-1633.286] (-1621.711) -- 8:40:46
      1359500 -- (-1628.558) (-1630.110) [-1633.550] (-1621.766) * (-1632.980) (-1625.673) [-1637.885] (-1627.621) -- 8:40:34
      1360000 -- (-1620.194) (-1638.238) [-1626.083] (-1624.903) * [-1630.484] (-1628.261) (-1630.442) (-1620.569) -- 8:40:22

      Average standard deviation of split frequencies: 0.030822

      1360500 -- (-1627.807) (-1634.861) [-1634.873] (-1627.464) * [-1628.805] (-1627.655) (-1631.061) (-1633.776) -- 8:40:46
      1361000 -- (-1628.981) (-1640.437) [-1636.358] (-1623.317) * (-1640.440) (-1627.003) [-1638.789] (-1632.457) -- 8:40:34
      1361500 -- (-1621.795) (-1638.503) (-1628.366) [-1627.028] * (-1636.785) (-1623.644) [-1633.276] (-1621.754) -- 8:40:22
      1362000 -- (-1628.076) (-1634.938) [-1635.734] (-1629.794) * (-1641.957) (-1632.722) [-1624.826] (-1628.193) -- 8:40:46
      1362500 -- (-1631.546) (-1638.980) [-1633.783] (-1640.730) * (-1632.241) (-1634.986) [-1634.081] (-1618.952) -- 8:40:35
      1363000 -- (-1633.492) (-1644.843) [-1629.191] (-1630.005) * (-1641.503) (-1612.759) [-1631.655] (-1626.389) -- 8:40:23
      1363500 -- [-1623.059] (-1636.875) (-1629.083) (-1639.162) * (-1649.585) (-1608.737) [-1634.474] (-1628.933) -- 8:40:47
      1364000 -- (-1617.820) (-1636.929) [-1630.923] (-1628.050) * (-1630.752) (-1618.911) [-1638.638] (-1629.709) -- 8:40:35
      1364500 -- (-1616.207) (-1625.915) [-1636.092] (-1628.691) * (-1634.070) (-1619.915) [-1640.464] (-1636.235) -- 8:40:23
      1365000 -- (-1615.902) (-1627.077) [-1638.662] (-1630.122) * (-1642.398) (-1618.990) [-1636.091] (-1635.661) -- 8:40:47

      Average standard deviation of split frequencies: 0.030646

      1365500 -- (-1620.787) (-1630.864) [-1630.887] (-1630.016) * (-1641.708) (-1619.230) [-1643.497] (-1643.350) -- 8:40:35
      1366000 -- (-1622.649) (-1640.754) [-1631.436] (-1637.484) * (-1630.471) (-1614.622) [-1638.325] (-1634.491) -- 8:40:24
      1366500 -- (-1616.129) (-1630.670) [-1631.088] (-1644.018) * (-1634.080) (-1620.665) [-1635.379] (-1632.528) -- 8:40:12
      1367000 -- (-1628.835) (-1627.508) [-1628.882] (-1648.483) * (-1631.055) (-1612.692) [-1636.936] (-1641.688) -- 8:40:36
      1367500 -- (-1620.998) (-1625.593) [-1631.602] (-1651.322) * (-1629.128) [-1617.461] (-1642.925) (-1625.930) -- 8:40:24
      1368000 -- (-1624.086) (-1623.018) [-1625.245] (-1650.370) * (-1631.493) (-1613.751) [-1633.555] (-1629.866) -- 8:40:48
      1368500 -- (-1620.543) (-1615.452) [-1631.489] (-1647.567) * (-1635.941) (-1617.085) [-1638.301] (-1625.181) -- 8:40:36
      1369000 -- (-1623.859) (-1621.015) [-1628.828] (-1646.708) * (-1631.782) (-1618.716) [-1638.633] (-1618.541) -- 8:40:24
      1369500 -- (-1626.451) (-1626.418) [-1630.619] (-1647.176) * [-1638.901] (-1619.447) (-1634.765) (-1624.053) -- 8:40:48
      1370000 -- (-1627.742) (-1620.121) [-1628.610] (-1638.071) * (-1632.499) (-1624.372) [-1639.004] (-1626.787) -- 8:40:36

      Average standard deviation of split frequencies: 0.030228

      1370500 -- (-1616.947) (-1624.867) [-1632.543] (-1642.191) * (-1625.022) (-1628.148) [-1635.901] (-1618.317) -- 8:40:25
      1371000 -- (-1615.131) (-1626.118) [-1637.572] (-1642.831) * (-1627.846) (-1624.441) [-1637.225] (-1616.977) -- 8:40:48
      1371500 -- (-1615.730) (-1630.348) [-1637.093] (-1639.718) * (-1623.099) (-1621.004) [-1632.005] (-1623.193) -- 8:40:37
      1372000 -- (-1610.676) (-1629.631) [-1642.796] (-1644.951) * (-1628.571) (-1624.306) [-1629.434] (-1615.994) -- 8:40:25
      1372500 -- (-1616.015) (-1627.443) [-1646.443] (-1638.338) * (-1613.589) (-1627.874) [-1635.400] (-1620.673) -- 8:40:49
      1373000 -- (-1620.182) (-1633.162) (-1645.563) [-1634.952] * (-1630.682) (-1634.635) [-1629.468] (-1618.234) -- 8:40:37
      1373500 -- [-1615.900] (-1636.370) (-1646.878) (-1643.106) * (-1625.938) (-1640.649) [-1622.498] (-1615.710) -- 8:40:25
      1374000 -- (-1621.270) (-1631.367) [-1642.615] (-1636.988) * (-1620.776) (-1631.225) [-1624.924] (-1612.382) -- 8:40:49
      1374500 -- (-1619.017) (-1634.419) (-1645.202) [-1620.929] * (-1611.991) (-1629.801) [-1621.429] (-1615.055) -- 8:40:37
      1375000 -- (-1611.986) (-1631.117) (-1649.397) [-1621.802] * (-1618.904) (-1635.167) [-1621.565] (-1616.654) -- 8:40:26

      Average standard deviation of split frequencies: 0.030301

      1375500 -- [-1611.452] (-1637.039) (-1648.920) (-1626.744) * (-1619.299) (-1624.542) [-1625.317] (-1617.769) -- 8:40:49
      1376000 -- [-1609.733] (-1638.651) (-1643.550) (-1625.840) * (-1617.750) (-1637.905) [-1629.441] (-1612.700) -- 8:40:38
      1376500 -- (-1618.959) [-1630.006] (-1640.006) (-1622.195) * (-1625.732) (-1641.222) [-1637.476] (-1612.530) -- 8:40:26
      1377000 -- (-1627.727) (-1629.974) (-1637.966) [-1616.273] * (-1615.962) (-1643.932) [-1627.930] (-1615.040) -- 8:40:50
      1377500 -- (-1625.416) (-1635.684) (-1640.866) [-1622.547] * (-1621.111) (-1644.290) [-1628.055] (-1618.256) -- 8:40:38
      1378000 -- (-1623.563) (-1638.777) (-1642.485) [-1618.567] * (-1614.540) (-1639.999) [-1629.701] (-1620.094) -- 8:40:26
      1378500 -- (-1621.788) (-1643.181) (-1639.698) [-1627.481] * (-1625.526) (-1633.974) [-1634.705] (-1616.059) -- 8:40:15
      1379000 -- (-1621.766) (-1637.074) (-1640.982) [-1634.025] * [-1620.931] (-1636.842) (-1635.704) (-1616.693) -- 8:40:38
      1379500 -- (-1618.087) (-1637.182) [-1636.003] (-1619.869) * (-1625.355) (-1630.616) [-1633.915] (-1612.974) -- 8:40:27
      1380000 -- (-1611.581) (-1638.378) (-1636.307) [-1628.408] * (-1621.948) (-1634.102) [-1627.990] (-1618.383) -- 8:40:15

      Average standard deviation of split frequencies: 0.030278

      1380500 -- (-1615.133) [-1639.983] (-1642.403) (-1625.342) * (-1626.525) [-1629.155] (-1633.409) (-1620.233) -- 8:40:39
      1381000 -- (-1612.023) (-1626.977) (-1635.535) [-1617.974] * (-1625.873) (-1632.562) [-1640.965] (-1624.473) -- 8:40:27
      1381500 -- (-1626.158) (-1628.073) (-1643.083) [-1620.617] * (-1625.969) (-1627.919) [-1643.490] (-1634.163) -- 8:40:15
      1382000 -- (-1630.764) (-1629.143) (-1648.662) [-1624.513] * (-1625.976) (-1619.852) [-1638.377] (-1630.201) -- 8:40:39
      1382500 -- (-1632.060) (-1629.382) [-1641.327] (-1625.585) * (-1623.127) (-1624.934) [-1633.596] (-1635.071) -- 8:40:27
      1383000 -- (-1626.956) (-1635.131) [-1645.102] (-1633.052) * (-1612.961) (-1627.413) [-1643.051] (-1632.342) -- 8:40:16
      1383500 -- (-1622.375) (-1637.615) [-1641.540] (-1630.717) * (-1616.696) (-1634.404) [-1648.745] (-1631.060) -- 8:40:39
      1384000 -- [-1630.491] (-1631.788) (-1637.517) (-1633.790) * (-1612.860) (-1631.838) [-1639.221] (-1621.309) -- 8:40:28
      1384500 -- (-1630.082) (-1636.063) [-1637.754] (-1625.625) * (-1612.808) [-1629.789] (-1643.984) (-1629.561) -- 8:40:16
      1385000 -- (-1624.999) (-1627.185) (-1639.775) [-1630.811] * (-1614.684) (-1631.140) [-1637.458] (-1621.007) -- 8:40:39

      Average standard deviation of split frequencies: 0.030252

      1385500 -- [-1626.315] (-1625.030) (-1642.769) (-1632.525) * (-1621.270) (-1632.297) [-1643.520] (-1631.411) -- 8:40:28
      1386000 -- (-1628.662) (-1630.099) [-1638.368] (-1635.523) * (-1623.046) (-1625.832) [-1653.994] (-1619.383) -- 8:40:16
      1386500 -- (-1624.294) (-1628.509) [-1643.034] (-1629.384) * (-1616.029) (-1627.940) [-1644.663] (-1621.003) -- 8:40:40
      1387000 -- (-1623.464) (-1634.239) [-1642.012] (-1626.442) * [-1616.190] (-1634.030) (-1643.267) (-1617.670) -- 8:40:28
      1387500 -- [-1623.107] (-1638.180) (-1637.421) (-1615.792) * (-1614.433) (-1640.447) [-1643.207] (-1616.343) -- 8:40:17
      1388000 -- [-1629.119] (-1631.514) (-1639.182) (-1624.232) * (-1625.383) (-1638.934) [-1644.541] (-1620.443) -- 8:40:40
      1388500 -- (-1629.754) (-1637.639) [-1648.546] (-1625.141) * (-1619.983) (-1646.134) [-1644.904] (-1621.139) -- 8:40:28
      1389000 -- (-1627.916) (-1641.899) (-1653.477) [-1625.132] * (-1624.820) (-1639.682) [-1638.308] (-1623.648) -- 8:40:17
      1389500 -- [-1632.093] (-1631.930) (-1654.903) (-1625.986) * (-1622.136) (-1641.694) [-1638.353] (-1630.843) -- 8:40:40
      1390000 -- (-1627.217) (-1633.850) [-1643.081] (-1625.849) * (-1621.514) (-1647.202) [-1641.774] (-1617.680) -- 8:40:29

      Average standard deviation of split frequencies: 0.030338

      1390500 -- (-1625.100) (-1631.396) [-1641.478] (-1622.509) * (-1624.439) (-1652.753) [-1642.988] (-1616.669) -- 8:40:17
      1391000 -- (-1628.913) (-1634.251) (-1637.079) [-1620.152] * (-1628.004) (-1653.262) (-1641.740) [-1621.957] -- 8:40:41
      1391500 -- (-1627.918) (-1632.018) [-1638.571] (-1624.911) * (-1626.853) (-1645.798) [-1641.963] (-1628.337) -- 8:40:29
      1392000 -- [-1635.470] (-1637.115) (-1634.388) (-1629.079) * (-1633.059) (-1639.314) [-1644.972] (-1629.281) -- 8:40:18
      1392500 -- (-1627.077) (-1630.717) [-1632.592] (-1634.465) * [-1633.586] (-1650.066) (-1642.863) (-1630.492) -- 8:40:06
      1393000 -- (-1625.589) (-1626.275) [-1638.644] (-1634.909) * (-1636.673) (-1644.839) [-1648.263] (-1622.049) -- 8:40:29
      1393500 -- (-1628.939) [-1619.308] (-1635.914) (-1629.407) * (-1630.792) (-1638.070) [-1645.733] (-1627.359) -- 8:40:18
      1394000 -- (-1632.657) [-1629.182] (-1631.106) (-1626.213) * (-1629.638) (-1635.525) [-1657.751] (-1629.769) -- 8:40:06
      1394500 -- (-1626.125) (-1639.973) (-1639.321) [-1631.228] * (-1622.086) (-1639.458) [-1650.058] (-1625.798) -- 8:40:30
      1395000 -- (-1629.132) (-1633.179) (-1631.828) [-1625.647] * [-1615.139] (-1635.234) (-1642.170) (-1629.049) -- 8:40:18

      Average standard deviation of split frequencies: 0.030295

      1395500 -- [-1629.723] (-1631.465) (-1643.697) (-1637.532) * [-1623.482] (-1644.848) (-1651.139) (-1633.087) -- 8:40:07
      1396000 -- (-1626.572) (-1615.276) (-1637.716) [-1630.282] * (-1624.629) (-1635.578) [-1650.195] (-1631.451) -- 8:40:30
      1396500 -- (-1630.171) (-1624.458) (-1636.558) [-1625.387] * (-1627.199) (-1635.877) [-1653.100] (-1640.494) -- 8:40:19
      1397000 -- [-1623.211] (-1616.126) (-1636.973) (-1626.428) * (-1634.918) (-1636.718) [-1643.744] (-1628.081) -- 8:40:07
      1397500 -- (-1625.561) [-1617.769] (-1631.615) (-1629.850) * [-1647.023] (-1632.351) (-1650.390) (-1629.132) -- 8:40:30
      1398000 -- [-1623.110] (-1618.208) (-1636.750) (-1630.159) * (-1640.118) [-1634.821] (-1650.022) (-1632.251) -- 8:40:19
      1398500 -- [-1628.296] (-1618.376) (-1641.521) (-1635.376) * (-1631.103) [-1618.973] (-1639.807) (-1627.928) -- 8:40:07
      1399000 -- (-1629.061) [-1616.738] (-1643.854) (-1631.905) * (-1630.225) (-1628.715) (-1641.645) [-1627.044] -- 8:40:31
      1399500 -- [-1628.403] (-1627.979) (-1633.114) (-1645.574) * (-1627.108) (-1620.008) [-1645.299] (-1636.601) -- 8:40:19
      1400000 -- (-1625.425) (-1624.539) (-1629.914) [-1627.858] * (-1624.350) [-1612.994] (-1636.959) (-1636.089) -- 8:40:08

      Average standard deviation of split frequencies: 0.030338

      1400500 -- (-1626.797) (-1627.827) (-1634.286) [-1626.348] * (-1616.908) (-1616.962) [-1637.242] (-1628.653) -- 8:40:31
      1401000 -- (-1624.704) (-1627.568) (-1637.561) [-1622.567] * (-1619.147) [-1614.753] (-1648.522) (-1624.972) -- 8:40:19
      1401500 -- (-1630.304) (-1637.926) (-1635.447) [-1627.715] * (-1613.380) (-1619.827) [-1642.455] (-1626.069) -- 8:40:08
      1402000 -- (-1630.028) (-1628.632) (-1628.317) [-1621.023] * (-1612.964) [-1620.270] (-1646.784) (-1633.151) -- 8:40:31
      1402500 -- (-1622.875) (-1619.417) [-1633.561] (-1620.533) * (-1618.060) (-1631.824) (-1641.949) [-1629.987] -- 8:40:20
      1403000 -- (-1620.587) (-1627.308) (-1645.920) [-1627.672] * (-1614.173) [-1622.909] (-1646.503) (-1620.813) -- 8:40:08
      1403500 -- (-1630.152) (-1625.809) (-1645.160) [-1630.264] * [-1623.394] (-1626.217) (-1641.628) (-1622.925) -- 8:39:57
      1404000 -- [-1627.886] (-1632.721) (-1643.593) (-1642.021) * [-1615.811] (-1621.375) (-1641.062) (-1629.413) -- 8:40:20
      1404500 -- (-1625.543) (-1634.678) (-1644.996) [-1641.121] * (-1611.180) (-1625.975) [-1642.323] (-1631.834) -- 8:40:09
      1405000 -- (-1622.740) (-1636.722) (-1632.774) [-1641.609] * [-1609.836] (-1615.610) (-1645.569) (-1641.085) -- 8:39:57

      Average standard deviation of split frequencies: 0.030175

      1405500 -- (-1633.438) (-1626.596) (-1634.568) [-1637.650] * (-1608.185) (-1620.711) [-1650.116] (-1629.726) -- 8:40:20
      1406000 -- (-1632.218) (-1629.438) (-1639.940) [-1636.845] * [-1613.347] (-1616.095) (-1639.514) (-1628.960) -- 8:40:09
      1406500 -- (-1640.235) (-1627.155) (-1637.990) [-1636.438] * (-1613.272) [-1623.546] (-1641.967) (-1631.308) -- 8:39:57
      1407000 -- (-1633.654) (-1625.430) (-1639.167) [-1633.683] * [-1621.583] (-1633.712) (-1648.127) (-1636.332) -- 8:40:21
      1407500 -- (-1632.114) (-1622.890) (-1645.409) [-1633.776] * [-1619.458] (-1631.657) (-1643.444) (-1629.418) -- 8:40:09
      1408000 -- (-1628.084) (-1630.729) (-1642.049) [-1631.513] * (-1621.617) [-1631.549] (-1649.557) (-1621.924) -- 8:39:58
      1408500 -- (-1633.286) (-1639.243) (-1643.670) [-1630.861] * (-1618.694) (-1644.962) [-1650.312] (-1616.313) -- 8:40:21
      1409000 -- [-1633.024] (-1636.140) (-1637.642) (-1639.024) * (-1624.224) (-1633.488) [-1654.601] (-1619.763) -- 8:40:09
      1409500 -- (-1628.982) (-1638.349) (-1638.831) [-1634.455] * [-1619.463] (-1630.165) (-1651.395) (-1631.960) -- 8:39:58
      1410000 -- (-1627.501) (-1629.577) (-1636.490) [-1627.857] * [-1617.423] (-1633.519) (-1656.145) (-1633.482) -- 8:40:21

      Average standard deviation of split frequencies: 0.029843

      1410500 -- (-1632.398) (-1647.098) (-1640.472) [-1627.879] * [-1625.484] (-1636.597) (-1643.542) (-1638.233) -- 8:40:10
      1411000 -- (-1626.503) (-1640.573) (-1634.744) [-1625.278] * (-1615.479) (-1621.902) [-1640.327] (-1628.551) -- 8:39:58
      1411500 -- [-1622.019] (-1641.475) (-1631.370) (-1628.095) * [-1613.896] (-1620.817) (-1641.475) (-1639.335) -- 8:40:21
      1412000 -- (-1624.607) (-1638.348) (-1631.417) [-1625.375] * (-1613.835) (-1617.721) [-1638.287] (-1639.899) -- 8:40:10
      1412500 -- (-1618.188) (-1633.186) (-1625.271) [-1627.603] * (-1615.611) (-1625.923) [-1643.991] (-1626.738) -- 8:39:59
      1413000 -- (-1616.482) (-1636.901) (-1637.111) [-1624.815] * [-1613.386] (-1620.857) (-1634.645) (-1623.400) -- 8:40:22
      1413500 -- (-1625.834) (-1639.512) (-1631.695) [-1620.226] * (-1609.839) (-1621.260) [-1641.282] (-1624.310) -- 8:40:10
      1414000 -- (-1622.945) (-1641.444) (-1629.316) [-1635.238] * (-1621.895) (-1615.471) [-1636.857] (-1616.087) -- 8:39:59
      1414500 -- (-1631.361) (-1640.984) (-1620.519) [-1618.366] * (-1622.764) (-1629.606) [-1636.013] (-1613.668) -- 8:39:48
      1415000 -- [-1623.956] (-1640.184) (-1626.889) (-1619.505) * [-1631.103] (-1629.532) (-1634.119) (-1622.606) -- 8:40:11

      Average standard deviation of split frequencies: 0.029950

      1415500 -- (-1622.994) (-1635.363) [-1621.556] (-1627.494) * (-1624.477) (-1621.380) [-1633.307] (-1623.594) -- 8:39:59
      1416000 -- (-1622.362) (-1637.265) (-1627.581) [-1618.493] * (-1623.858) (-1625.251) [-1627.633] (-1622.612) -- 8:39:48
      1416500 -- [-1630.989] (-1631.160) (-1631.776) (-1622.763) * (-1619.424) (-1622.090) [-1630.861] (-1624.289) -- 8:40:11
      1417000 -- (-1626.073) (-1627.856) [-1629.205] (-1616.072) * (-1624.480) (-1623.896) [-1627.918] (-1628.898) -- 8:40:00
      1417500 -- [-1633.759] (-1627.204) (-1635.319) (-1613.949) * (-1629.466) (-1637.536) [-1642.826] (-1639.142) -- 8:39:48
      1418000 -- [-1625.639] (-1619.619) (-1648.723) (-1617.615) * (-1630.932) (-1625.985) [-1638.420] (-1636.670) -- 8:40:11
      1418500 -- [-1630.101] (-1632.132) (-1641.400) (-1612.723) * (-1635.913) (-1624.315) [-1631.607] (-1630.072) -- 8:40:00
      1419000 -- (-1632.610) (-1630.743) (-1640.199) [-1614.570] * (-1625.910) (-1629.458) [-1633.165] (-1638.099) -- 8:39:49
      1419500 -- (-1629.951) (-1631.451) (-1633.956) [-1616.165] * (-1623.936) (-1638.636) [-1637.413] (-1635.550) -- 8:40:11
      1420000 -- (-1631.659) (-1612.656) (-1626.645) [-1616.636] * (-1626.919) (-1630.944) [-1636.542] (-1637.987) -- 8:40:00

      Average standard deviation of split frequencies: 0.030249

      1420500 -- [-1635.247] (-1617.757) (-1626.700) (-1617.577) * (-1626.014) (-1624.889) [-1637.769] (-1637.047) -- 8:39:49
      1421000 -- (-1621.520) [-1624.690] (-1620.885) (-1621.790) * (-1618.428) (-1629.058) [-1636.832] (-1627.455) -- 8:40:12
      1421500 -- (-1627.836) [-1631.230] (-1622.852) (-1626.923) * (-1616.181) (-1617.616) [-1644.181] (-1635.587) -- 8:40:00
      1422000 -- (-1633.814) (-1623.838) [-1624.859] (-1627.831) * (-1624.570) (-1620.159) [-1645.535] (-1642.110) -- 8:39:49
      1422500 -- [-1623.643] (-1622.711) (-1634.927) (-1631.248) * [-1627.599] (-1625.397) (-1642.360) (-1643.496) -- 8:39:38
      1423000 -- [-1625.050] (-1621.237) (-1630.159) (-1630.067) * (-1628.709) (-1635.046) [-1640.588] (-1652.824) -- 8:40:01
      1423500 -- (-1623.102) [-1623.579] (-1626.820) (-1630.974) * (-1634.065) (-1620.743) [-1641.503] (-1635.048) -- 8:39:49
      1424000 -- [-1627.241] (-1631.303) (-1625.104) (-1623.166) * [-1625.126] (-1625.560) (-1640.786) (-1635.857) -- 8:39:38
      1424500 -- [-1639.423] (-1632.152) (-1625.898) (-1634.196) * (-1630.178) (-1623.645) [-1634.866] (-1633.745) -- 8:40:01
      1425000 -- (-1635.330) (-1633.534) [-1627.104] (-1620.777) * (-1633.160) (-1623.235) [-1628.735] (-1627.714) -- 8:39:50

      Average standard deviation of split frequencies: 0.030455

      1425500 -- [-1640.147] (-1636.421) (-1625.291) (-1622.900) * (-1636.573) (-1627.051) [-1627.888] (-1640.591) -- 8:39:39
      1426000 -- (-1644.203) (-1630.225) (-1633.630) [-1629.292] * [-1636.292] (-1637.406) (-1637.918) (-1636.137) -- 8:40:01
      1426500 -- (-1640.288) (-1644.615) (-1638.487) [-1634.084] * (-1628.469) (-1623.524) [-1629.843] (-1635.615) -- 8:39:50
      1427000 -- (-1635.226) [-1632.846] (-1637.395) (-1630.601) * (-1630.259) [-1625.036] (-1629.121) (-1640.065) -- 8:39:39
      1427500 -- (-1634.467) (-1635.294) [-1639.037] (-1629.099) * (-1631.185) (-1627.791) [-1623.113] (-1636.803) -- 8:40:02
      1428000 -- (-1636.939) [-1639.256] (-1642.381) (-1626.348) * [-1630.302] (-1628.186) (-1626.789) (-1641.017) -- 8:39:50
      1428500 -- (-1636.064) (-1637.992) (-1646.037) [-1620.684] * (-1625.624) (-1640.788) [-1628.806] (-1651.748) -- 8:39:39
      1429000 -- (-1644.570) (-1644.709) [-1640.326] (-1620.774) * [-1634.509] (-1642.877) (-1625.544) (-1631.845) -- 8:40:02
      1429500 -- (-1636.558) [-1635.006] (-1637.255) (-1627.328) * (-1632.424) (-1634.075) [-1625.628] (-1633.583) -- 8:39:51
      1430000 -- (-1638.323) [-1635.904] (-1638.894) (-1630.511) * (-1640.556) (-1637.767) [-1623.666] (-1629.467) -- 8:39:39

      Average standard deviation of split frequencies: 0.030062

      1430500 -- (-1627.324) (-1629.070) [-1629.278] (-1620.596) * (-1636.250) (-1634.743) [-1628.253] (-1623.458) -- 8:40:02
      1431000 -- (-1629.257) (-1626.952) [-1628.751] (-1620.547) * (-1635.944) (-1629.559) [-1620.270] (-1621.077) -- 8:39:51
      1431500 -- (-1639.862) [-1626.109] (-1631.386) (-1618.819) * (-1631.122) (-1628.515) [-1617.926] (-1623.153) -- 8:39:40
      1432000 -- (-1628.487) (-1636.257) [-1631.668] (-1616.185) * (-1629.815) (-1626.140) [-1624.387] (-1622.484) -- 8:39:28
      1432500 -- (-1627.043) [-1634.297] (-1632.457) (-1621.303) * [-1624.729] (-1637.299) (-1625.110) (-1615.031) -- 8:39:51
      1433000 -- (-1622.522) (-1628.938) (-1641.983) [-1618.291] * [-1621.974] (-1633.273) (-1632.282) (-1621.019) -- 8:39:40
      1433500 -- (-1621.137) (-1630.761) [-1645.504] (-1624.284) * (-1624.530) (-1630.718) [-1634.068] (-1627.679) -- 8:39:29
      1434000 -- (-1621.088) (-1619.784) [-1630.843] (-1624.102) * (-1620.698) (-1635.045) [-1630.478] (-1624.032) -- 8:39:51
      1434500 -- (-1628.554) (-1629.715) (-1636.643) [-1625.024] * (-1621.840) (-1635.920) [-1631.713] (-1633.475) -- 8:39:40
      1435000 -- (-1623.813) (-1624.289) (-1633.296) [-1625.672] * (-1623.377) (-1634.091) [-1636.880] (-1635.578) -- 8:39:29

      Average standard deviation of split frequencies: 0.030022

      1435500 -- [-1622.816] (-1615.018) (-1633.743) (-1628.111) * [-1628.282] (-1633.223) (-1635.897) (-1632.375) -- 8:39:52
      1436000 -- (-1631.725) [-1626.249] (-1641.550) (-1636.609) * [-1627.635] (-1621.223) (-1640.769) (-1627.475) -- 8:39:41
      1436500 -- (-1632.819) [-1614.236] (-1640.895) (-1633.352) * (-1631.557) (-1624.411) [-1643.092] (-1632.976) -- 8:39:29
      1437000 -- (-1633.945) (-1612.122) (-1631.533) [-1631.125] * (-1632.990) (-1621.535) [-1641.232] (-1625.586) -- 8:39:52
      1437500 -- (-1644.725) (-1612.298) (-1632.311) [-1620.695] * [-1621.484] (-1626.861) (-1638.446) (-1630.114) -- 8:39:41
      1438000 -- (-1643.108) [-1613.232] (-1628.596) (-1614.804) * (-1632.744) (-1640.105) [-1637.821] (-1631.881) -- 8:39:30
      1438500 -- (-1637.800) [-1616.289] (-1631.194) (-1621.919) * (-1627.486) (-1620.281) (-1637.622) [-1626.115] -- 8:39:52
      1439000 -- (-1630.854) (-1617.015) [-1625.889] (-1629.317) * (-1623.528) (-1620.204) [-1638.319] (-1639.458) -- 8:39:41
      1439500 -- (-1640.441) [-1619.215] (-1635.151) (-1625.058) * [-1614.873] (-1621.036) (-1633.941) (-1639.341) -- 8:39:30
      1440000 -- (-1640.566) [-1614.845] (-1626.482) (-1633.285) * [-1616.089] (-1622.944) (-1641.384) (-1634.939) -- 8:39:53

      Average standard deviation of split frequencies: 0.030038

      1440500 -- (-1636.825) (-1616.694) [-1627.049] (-1626.486) * [-1616.488] (-1623.933) (-1637.044) (-1634.008) -- 8:39:41
      1441000 -- (-1635.047) (-1619.030) [-1627.318] (-1629.078) * [-1617.513] (-1621.299) (-1637.706) (-1638.489) -- 8:39:30
      1441500 -- (-1635.425) (-1620.336) [-1630.077] (-1631.085) * (-1616.905) (-1630.927) [-1638.406] (-1641.762) -- 8:39:19
      1442000 -- (-1643.759) (-1637.088) [-1625.277] (-1625.622) * [-1618.945] (-1624.431) (-1646.962) (-1635.572) -- 8:39:42
      1442500 -- (-1633.552) [-1622.067] (-1629.965) (-1632.056) * (-1621.656) (-1623.767) (-1642.614) [-1634.615] -- 8:39:31
      1443000 -- (-1634.975) (-1622.424) [-1628.095] (-1631.849) * [-1622.107] (-1637.391) (-1645.201) (-1636.163) -- 8:39:19
      1443500 -- (-1637.326) (-1627.241) [-1632.776] (-1629.845) * [-1619.266] (-1647.838) (-1639.373) (-1638.893) -- 8:39:42
      1444000 -- (-1650.469) (-1626.320) [-1635.526] (-1627.717) * (-1618.815) (-1641.934) (-1643.564) [-1634.066] -- 8:39:31
      1444500 -- (-1642.776) [-1620.881] (-1626.718) (-1640.110) * (-1616.583) (-1639.725) [-1647.074] (-1629.991) -- 8:39:20
      1445000 -- (-1646.972) [-1623.505] (-1635.650) (-1635.511) * (-1617.822) (-1633.297) [-1638.616] (-1634.423) -- 8:39:42

      Average standard deviation of split frequencies: 0.029465

      1445500 -- (-1644.750) (-1632.655) [-1639.529] (-1633.201) * [-1619.994] (-1634.906) (-1633.689) (-1636.431) -- 8:39:31
      1446000 -- (-1646.339) (-1628.323) [-1627.977] (-1635.115) * (-1611.692) (-1629.993) [-1635.093] (-1641.441) -- 8:39:20
      1446500 -- (-1635.642) (-1635.006) [-1630.503] (-1634.371) * (-1621.970) (-1638.257) [-1643.277] (-1635.261) -- 8:39:42
      1447000 -- (-1637.697) (-1624.419) [-1629.790] (-1638.306) * (-1627.702) (-1633.045) [-1640.130] (-1639.703) -- 8:39:31
      1447500 -- (-1636.479) [-1633.270] (-1629.139) (-1640.065) * (-1628.735) (-1628.760) [-1639.172] (-1637.521) -- 8:39:20
      1448000 -- (-1628.872) (-1627.741) [-1627.097] (-1638.845) * [-1619.797] (-1635.619) (-1636.098) (-1649.589) -- 8:39:43
      1448500 -- (-1629.045) (-1629.736) [-1631.304] (-1637.378) * (-1631.044) (-1639.182) [-1642.088] (-1648.850) -- 8:39:32
      1449000 -- (-1631.766) (-1627.668) (-1635.086) [-1632.323] * [-1619.920] (-1634.023) (-1632.849) (-1639.486) -- 8:39:21
      1449500 -- (-1631.389) (-1632.893) (-1646.535) [-1634.990] * [-1622.455] (-1631.972) (-1629.764) (-1648.604) -- 8:39:43
      1450000 -- (-1631.263) [-1635.504] (-1647.557) (-1635.878) * (-1625.912) (-1630.401) [-1627.000] (-1648.668) -- 8:39:32

      Average standard deviation of split frequencies: 0.028980

      1450500 -- (-1641.374) (-1629.243) [-1645.327] (-1635.539) * [-1622.427] (-1617.286) (-1628.759) (-1650.020) -- 8:39:21
      1451000 -- (-1652.872) (-1621.224) [-1653.663] (-1633.474) * (-1616.289) (-1622.856) [-1629.711] (-1644.324) -- 8:39:10
      1451500 -- (-1657.994) (-1620.570) [-1635.878] (-1624.309) * (-1623.331) (-1626.465) [-1625.493] (-1640.805) -- 8:39:32
      1452000 -- [-1659.196] (-1618.894) (-1636.865) (-1634.356) * (-1619.712) (-1625.610) [-1631.023] (-1637.487) -- 8:39:21
      1452500 -- (-1657.564) (-1623.164) (-1645.533) [-1625.879] * (-1620.708) (-1621.829) [-1631.304] (-1637.003) -- 8:39:10
      1453000 -- (-1656.543) (-1621.314) [-1639.532] (-1629.390) * (-1623.859) (-1622.637) [-1635.488] (-1648.006) -- 8:39:32
      1453500 -- [-1645.096] (-1622.604) (-1636.195) (-1629.252) * (-1624.594) (-1632.308) [-1635.321] (-1642.739) -- 8:39:21
      1454000 -- (-1642.077) (-1620.323) [-1632.052] (-1621.118) * [-1615.427] (-1617.148) (-1629.364) (-1642.514) -- 8:39:10
      1454500 -- (-1642.774) (-1620.349) [-1630.273] (-1627.137) * (-1616.090) (-1620.102) [-1628.979] (-1645.863) -- 8:39:33
      1455000 -- (-1641.028) (-1626.570) [-1632.712] (-1629.887) * (-1613.493) (-1620.319) [-1626.135] (-1639.655) -- 8:39:22

      Average standard deviation of split frequencies: 0.028603

      1455500 -- (-1639.365) (-1623.468) [-1632.401] (-1634.882) * (-1624.644) (-1618.424) [-1628.390] (-1648.535) -- 8:39:11
      1456000 -- (-1645.104) (-1635.491) [-1637.130] (-1641.409) * [-1607.906] (-1619.459) (-1632.875) (-1639.762) -- 8:39:33
      1456500 -- (-1641.859) (-1624.446) [-1637.695] (-1635.762) * [-1615.888] (-1621.129) (-1633.458) (-1639.427) -- 8:39:22
      1457000 -- (-1642.761) (-1632.503) [-1649.981] (-1628.552) * [-1615.279] (-1627.260) (-1632.518) (-1632.701) -- 8:39:11
[truncated: 13,034,072 more chars]
